# Supplementary material for: Type 1 diabetes, its complications, and non-ischemic cardiomyopathy: a mendelian randomization study of European ancestry
Source: Cardiovasc Diabetol. 2024 Jan 13;23:31. doi: 10.1186/s12933-023-02117-7 (PMC10787423; doi:10.1186/s12933-023-02117-7)
Supplement: Supplementary file 1 — Supplementary Material 1: Supplemental Excel 1. Detailed data for univariate and multivariate mendelian randomization [file 12933_2023_2117_MOESM1_ESM.xls]

## Sheet: T1D-NICM
	SNP	effect_allele.exposure	other_allele.exposure	effect_allele.outcome	other_allele.outcome	beta.exposure	beta.outcome	eaf.exposure	eaf.outcome	remove	palindromic	ambiguous	id.outcome	chr	pos	se.outcome	samplesize.outcome	pval.outcome	outcome	originalname.outcome	outcome.deprecated	mr_keep.outcome	data_source.outcome	chr.exposure	pos.exposure	se.exposure	pval.exposure	samplesize.exposure	id.exposure	exposure	mr_keep.exposure	pval_origin.exposure	data_source.exposure	action	mr_keep	EAF2	MAF	PVE	FSTAT
1	rs10183097	C	T	C	T	0.2053	-0.0364	0.1362	0.152	FALSE	FALSE	FALSE	finn-b-I9_NONISCHCARDMYOP	2	74914779	0.0205	NA	0.0762904	Non-ischemic cardiomyopathy || id:finn-b-I9_NONISCHCARDMYOP	Non-ischemic cardiomyopathy	Non-ischemic cardiomyopathy || ||	TRUE	igd	2	74914779	0.0322	1.81602e-10	24840	ebi-a-GCST010681	|| id:ebi-a-GCST010681	TRUE	reported	igd	3	TRUE	0.8638	0.1362	0.00163382	40.6473
2	rs1027769	T	G	T	G	-0.9962	-0.0235	0.9966	0.9764	FALSE	FALSE	FALSE	finn-b-I9_NONISCHCARDMYOP	3	131984573	0.0491	NA	0.632199	Non-ischemic cardiomyopathy || id:finn-b-I9_NONISCHCARDMYOP	Non-ischemic cardiomyopathy	Non-ischemic cardiomyopathy || ||	TRUE	igd	3	131984573	0.1588	3.51998e-10	24840	ebi-a-GCST010681	|| id:ebi-a-GCST010681	TRUE	reported	igd	3	TRUE	0.0034	0.0034	0.00158181	39.3511
3	rs10760335	G	A	G	A	0.1357	0.0265	0.3205	0.3102	FALSE	FALSE	FALSE	finn-b-I9_NONISCHCARDMYOP	9	126981215	0.0159	NA	0.0951393	Non-ischemic cardiomyopathy || id:finn-b-I9_NONISCHCARDMYOP	Non-ischemic cardiomyopathy	Non-ischemic cardiomyopathy || ||	TRUE	igd	9	126981215	0.0243	2.427e-08	24840	ebi-a-GCST010681	|| id:ebi-a-GCST010681	TRUE	reported	igd	3	TRUE	0.6795	0.3205	0.00125386	31.1826
4	rs10774624	A	G	A	G	-0.2556	-0.0443	0.5037	0.5981	FALSE	FALSE	FALSE	finn-b-I9_NONISCHCARDMYOP	12	111833788	0.015	NA	0.003209	Non-ischemic cardiomyopathy || id:finn-b-I9_NONISCHCARDMYOP	Non-ischemic cardiomyopathy	Non-ischemic cardiomyopathy || ||	TRUE	igd	12	111833788	0.0244	1.34307e-25	24840	ebi-a-GCST010681	|| id:ebi-a-GCST010681	TRUE	reported	igd	3	TRUE	0.4963	0.4963	0.00439821	109.725
5	rs10830227	A	G	A	G	0.1582	0.0155	0.5741	0.5099	FALSE	FALSE	FALSE	finn-b-I9_NONISCHCARDMYOP	11	88890822	0.0146	NA	0.2908	Non-ischemic cardiomyopathy || id:finn-b-I9_NONISCHCARDMYOP	Non-ischemic cardiomyopathy	Non-ischemic cardiomyopathy || ||	TRUE	igd	11	88890822	0.0233	1.024e-11	24840	ebi-a-GCST010681	|| id:ebi-a-GCST010681	TRUE	reported	igd	3	TRUE	0.4259	0.4259	0.00185244	46.0963
6	rs10865468	C	G	C	G	-0.1624	0.0172	0.2527	0.3101	FALSE	TRUE	FALSE	finn-b-I9_NONISCHCARDMYOP	2	84040260	0.0158	NA	0.2776	Non-ischemic cardiomyopathy || id:finn-b-I9_NONISCHCARDMYOP	Non-ischemic cardiomyopathy	Non-ischemic cardiomyopathy || ||	TRUE	igd	2	84040260	0.0277	4.66402e-09	24840	ebi-a-GCST010681	|| id:ebi-a-GCST010681	TRUE	reported	igd	3	FALSE	0.7473	0.2527	0.00138185	34.3698
7	rs10911399	G	A	G	A	-0.3707	0.0083	0.0455	0.02726	FALSE	FALSE	FALSE	finn-b-I9_NONISCHCARDMYOP	1	183646903	0.0449	NA	0.8534	Non-ischemic cardiomyopathy || id:finn-b-I9_NONISCHCARDMYOP	Non-ischemic cardiomyopathy	Non-ischemic cardiomyopathy || ||	TRUE	igd	1	183646903	0.064	6.74699e-09	24840	ebi-a-GCST010681	|| id:ebi-a-GCST010681	TRUE	reported	igd	3	TRUE	0.9545	0.0455	0.0013488	33.5467
8	rs1131017	G	C	G	C	-0.2461	-0.0051	0.5803	0.5776	FALSE	TRUE	TRUE	finn-b-I9_NONISCHCARDMYOP	12	56435929	0.0149	NA	0.7309	Non-ischemic cardiomyopathy || id:finn-b-I9_NONISCHCARDMYOP	Non-ischemic cardiomyopathy	Non-ischemic cardiomyopathy || ||	TRUE	igd	12	56435929	0.0238	4.24229e-25	24840	ebi-a-GCST010681	|| id:ebi-a-GCST010681	TRUE	reported	igd	3	FALSE	0.4197	0.4197	0.004286	106.914
9	rs114861328	C	A	C	A	-2.1404	-0.0533	0.0223	0.01048	FALSE	FALSE	FALSE	finn-b-I9_NONISCHCARDMYOP	6	32589531	0.0732	NA	0.4669	Non-ischemic cardiomyopathy || id:finn-b-I9_NONISCHCARDMYOP	Non-ischemic cardiomyopathy	Non-ischemic cardiomyopathy || ||	TRUE	igd	6	32589531	0.2171	6.13903e-23	24840	ebi-a-GCST010681	|| id:ebi-a-GCST010681	TRUE	reported	igd	3	TRUE	0.9777	0.0223	0.00389783	97.1931
10	rs11571297	C	T	C	T	-0.1964	-0.0151	0.4844	0.3714	FALSE	FALSE	FALSE	finn-b-I9_NONISCHCARDMYOP	2	204745003	0.0152	NA	0.3202	Non-ischemic cardiomyopathy || id:finn-b-I9_NONISCHCARDMYOP	Non-ischemic cardiomyopathy	Non-ischemic cardiomyopathy || ||	TRUE	igd	2	204745003	0.0237	1.11404e-16	24840	ebi-a-GCST010681	|| id:ebi-a-GCST010681	TRUE	reported	igd	3	TRUE	0.5156	0.4844	0.00275699	68.6675
11	rs12190473	T	C	T	C	0.2677	-0.0135	0.2295	0.2618	FALSE	FALSE	FALSE	finn-b-I9_NONISCHCARDMYOP	6	27024687	0.0172	NA	0.4343	Non-ischemic cardiomyopathy || id:finn-b-I9_NONISCHCARDMYOP	Non-ischemic cardiomyopathy	Non-ischemic cardiomyopathy || ||	TRUE	igd	6	27024687	0.027	3.75578e-23	24840	ebi-a-GCST010681	|| id:ebi-a-GCST010681	TRUE	reported	igd	3	TRUE	0.7705	0.2295	0.00394187	98.2956
12	rs12213948	A	G	A	G	-0.1349	0.0133	0.5582	0.6016	FALSE	FALSE	FALSE	finn-b-I9_NONISCHCARDMYOP	6	25424256	0.0151	NA	0.3799	Non-ischemic cardiomyopathy || id:finn-b-I9_NONISCHCARDMYOP	Non-ischemic cardiomyopathy	Non-ischemic cardiomyopathy || ||	TRUE	igd	6	25424256	0.024	1.79602e-08	24840	ebi-a-GCST010681	|| id:ebi-a-GCST010681	TRUE	reported	igd	3	TRUE	0.4418	0.4418	0.00127028	31.5912
13	rs12722495	C	T	C	T	-0.3145	0.0187	0.1122	0.06433	FALSE	FALSE	FALSE	finn-b-I9_NONISCHCARDMYOP	10	6097283	0.0298	NA	0.5303	Non-ischemic cardiomyopathy || id:finn-b-I9_NONISCHCARDMYOP	Non-ischemic cardiomyopathy	Non-ischemic cardiomyopathy || ||	TRUE	igd	10	6097283	0.0408	1.26911e-14	24840	ebi-a-GCST010681	|| id:ebi-a-GCST010681	TRUE	reported	igd	3	TRUE	0.8878	0.1122	0.00238634	59.4136
14	rs13182737	A	G	A	G	0.1465	-0.0085	0.2553	0.2921	FALSE	FALSE	FALSE	finn-b-I9_NONISCHCARDMYOP	5	37642210	0.0162	NA	0.6008	Non-ischemic cardiomyopathy || id:finn-b-I9_NONISCHCARDMYOP	Non-ischemic cardiomyopathy	Non-ischemic cardiomyopathy || ||	TRUE	igd	5	37642210	0.0259	1.486e-08	24840	ebi-a-GCST010681	|| id:ebi-a-GCST010681	TRUE	reported	igd	3	TRUE	0.7447	0.2553	0.00128637	31.992
15	rs142379540	G	A	G	A	-0.6022	0.0534	0.0513	0.04061	FALSE	FALSE	FALSE	finn-b-I9_NONISCHCARDMYOP	6	31565401	0.0372	NA	0.1512	Non-ischemic cardiomyopathy || id:finn-b-I9_NONISCHCARDMYOP	Non-ischemic cardiomyopathy	Non-ischemic cardiomyopathy || ||	TRUE	igd	6	31565401	0.0742	4.82392e-16	24840	ebi-a-GCST010681	|| id:ebi-a-GCST010681	TRUE	reported	igd	3	TRUE	0.9487	0.0513	0.00264467	65.8626
16	rs145162876	T	A	T	A	-0.8967	-0.0781	0.0162	0.01107	FALSE	TRUE	FALSE	finn-b-I9_NONISCHCARDMYOP	6	31104053	0.0711	NA	0.2719	Non-ischemic cardiomyopathy || id:finn-b-I9_NONISCHCARDMYOP	Non-ischemic cardiomyopathy	Non-ischemic cardiomyopathy || ||	TRUE	igd	6	31104053	0.1519	3.54397e-09	24840	ebi-a-GCST010681	|| id:ebi-a-GCST010681	TRUE	reported	igd	3	FALSE	0.9838	0.0162	0.00140094	34.8453
17	rs146003472	C	T	C	T	1.189	0.0688	0.0282	0.02453	FALSE	FALSE	FALSE	finn-b-I9_NONISCHCARDMYOP	6	32390751	0.0484	NA	0.1552	Non-ischemic cardiomyopathy || id:finn-b-I9_NONISCHCARDMYOP	Non-ischemic cardiomyopathy	Non-ischemic cardiomyopathy || ||	TRUE	igd	6	32390751	0.0699	6.17732e-65	24840	ebi-a-GCST010681	|| id:ebi-a-GCST010681	TRUE	reported	igd	3	TRUE	0.9718	0.0282	0.0115141	289.317
18	rs17125653	A	T	A	T	0.2355	0.027	0.077	0.1311	FALSE	TRUE	FALSE	finn-b-I9_NONISCHCARDMYOP	14	89771348	0.0218	NA	0.2138	Non-ischemic cardiomyopathy || id:finn-b-I9_NONISCHCARDMYOP	Non-ischemic cardiomyopathy	Non-ischemic cardiomyopathy || ||	TRUE	igd	14	89771348	0.0402	4.75401e-09	24840	ebi-a-GCST010681	|| id:ebi-a-GCST010681	TRUE	reported	igd	3	FALSE	0.923	0.077	0.00137968	34.3158
19	rs172164	G	A	G	A	0.4191	-0.0224	0.0505	0.05747	FALSE	FALSE	FALSE	finn-b-I9_NONISCHCARDMYOP	6	28046478	0.0315	NA	0.4765	Non-ischemic cardiomyopathy || id:finn-b-I9_NONISCHCARDMYOP	Non-ischemic cardiomyopathy	Non-ischemic cardiomyopathy || ||	TRUE	igd	6	28046478	0.0488	8.84912e-18	24840	ebi-a-GCST010681	|| id:ebi-a-GCST010681	TRUE	reported	igd	3	TRUE	0.9495	0.0505	0.00296044	73.7498
20	rs1869449	A	G	A	G	0.1769	0.0121	0.2967	0.2721	FALSE	FALSE	FALSE	finn-b-I9_NONISCHCARDMYOP	2	33613232	0.0165	NA	0.4643	Non-ischemic cardiomyopathy || id:finn-b-I9_NONISCHCARDMYOP	Non-ischemic cardiomyopathy	Non-ischemic cardiomyopathy || ||	TRUE	igd	2	33613232	0.0269	4.55198e-11	24840	ebi-a-GCST010681	|| id:ebi-a-GCST010681	TRUE	reported	igd	3	TRUE	0.7033	0.2967	0.00173798	43.243
21	rs192324744	G	T	G	T	0.562	0.0514	0.0131	0.0148	FALSE	FALSE	FALSE	finn-b-I9_NONISCHCARDMYOP	2	142300935	0.0599	NA	0.3903	Non-ischemic cardiomyopathy || id:finn-b-I9_NONISCHCARDMYOP	Non-ischemic cardiomyopathy	Non-ischemic cardiomyopathy || ||	TRUE	igd	2	142300935	0.0875	1.36499e-10	24840	ebi-a-GCST010681	|| id:ebi-a-GCST010681	TRUE	reported	igd	3	TRUE	0.9869	0.0131	0.001658	41.2498
22	rs194749	C	T	C	T	-0.1638	0.0071	0.2455	0.2783	FALSE	FALSE	FALSE	finn-b-I9_NONISCHCARDMYOP	14	69273905	0.0163	NA	0.661601	Non-ischemic cardiomyopathy || id:finn-b-I9_NONISCHCARDMYOP	Non-ischemic cardiomyopathy	Non-ischemic cardiomyopathy || ||	TRUE	igd	14	69273905	0.0281	5.36896e-09	24840	ebi-a-GCST010681	|| id:ebi-a-GCST010681	TRUE	reported	igd	3	TRUE	0.7545	0.2455	0.00136606	33.9766
23	rs202520	G	A	G	A	-0.1573	-0.0041	0.7222	0.6637	FALSE	FALSE	FALSE	finn-b-I9_NONISCHCARDMYOP	20	1675292	0.0155	NA	0.790901	Non-ischemic cardiomyopathy || id:finn-b-I9_NONISCHCARDMYOP	Non-ischemic cardiomyopathy	Non-ischemic cardiomyopathy || ||	TRUE	igd	20	1675292	0.0256	7.97095e-10	24840	ebi-a-GCST010681	|| id:ebi-a-GCST010681	TRUE	reported	igd	3	TRUE	0.2778	0.2778	0.00151763	37.7522
24	rs2111485	G	A	G	A	0.1577	-0.0015	0.6033	0.5817	FALSE	FALSE	FALSE	finn-b-I9_NONISCHCARDMYOP	2	163110536	0.0149	NA	0.9174	Non-ischemic cardiomyopathy || id:finn-b-I9_NONISCHCARDMYOP	Non-ischemic cardiomyopathy	Non-ischemic cardiomyopathy || ||	TRUE	igd	2	163110536	0.0248	1.892e-10	24840	ebi-a-GCST010681	|| id:ebi-a-GCST010681	TRUE	reported	igd	3	TRUE	0.3967	0.3967	0.00162518	40.432
25	rs2229527	G	T	G	T	0.9284	0.0251	0.0587	0.1016	FALSE	FALSE	FALSE	finn-b-I9_NONISCHCARDMYOP	6	32797309	0.0245	NA	0.305	Non-ischemic cardiomyopathy || id:finn-b-I9_NONISCHCARDMYOP	Non-ischemic cardiomyopathy	Non-ischemic cardiomyopathy || ||	TRUE	igd	6	32797309	0.0479	1.05293e-83	24840	ebi-a-GCST010681	|| id:ebi-a-GCST010681	TRUE	reported	igd	3	TRUE	0.9413	0.0587	0.014898	375.633
26	rs2269247	T	C	T	C	0.1709	-0.0253	0.1804	0.3073	FALSE	FALSE	FALSE	finn-b-I9_NONISCHCARDMYOP	1	64107284	0.016	NA	0.1124	Non-ischemic cardiomyopathy || id:finn-b-I9_NONISCHCARDMYOP	Non-ischemic cardiomyopathy	Non-ischemic cardiomyopathy || ||	TRUE	igd	1	64107284	0.0295	7.27897e-09	24840	ebi-a-GCST010681	|| id:ebi-a-GCST010681	TRUE	reported	igd	3	TRUE	0.8196	0.1804	0.00134928	33.5587
27	rs231971	G	A	G	A	0.2411	0.0044	0.1026	0.03877	FALSE	FALSE	FALSE	finn-b-I9_NONISCHCARDMYOP	16	28536519	0.0383	NA	0.9082	Non-ischemic cardiomyopathy || id:finn-b-I9_NONISCHCARDMYOP	Non-ischemic cardiomyopathy	Non-ischemic cardiomyopathy || ||	TRUE	igd	16	28536519	0.0399	1.55199e-09	24840	ebi-a-GCST010681	|| id:ebi-a-GCST010681	TRUE	reported	igd	3	TRUE	0.8974	0.1026	0.00146777	36.5102
28	rs2523990	G	A	G	A	0.3089	0.0345	0.536	0.584	FALSE	FALSE	FALSE	finn-b-I9_NONISCHCARDMYOP	6	30077229	0.0161	NA	0.0318302	Non-ischemic cardiomyopathy || id:finn-b-I9_NONISCHCARDMYOP	Non-ischemic cardiomyopathy	Non-ischemic cardiomyopathy || ||	TRUE	igd	6	30077229	0.0278	8.79023e-29	24840	ebi-a-GCST010681	|| id:ebi-a-GCST010681	TRUE	reported	igd	3	TRUE	0.464	0.464	0.00494585	123.456
29	rs2844697	T	C	T	C	0.4982	0.0176	0.3799	0.2976	FALSE	FALSE	FALSE	finn-b-I9_NONISCHCARDMYOP	6	30932309	0.017	NA	0.2994	Non-ischemic cardiomyopathy || id:finn-b-I9_NONISCHCARDMYOP	Non-ischemic cardiomyopathy	Non-ischemic cardiomyopathy || ||	TRUE	igd	6	30932309	0.028	1.17301e-70	24840	ebi-a-GCST010681	|| id:ebi-a-GCST010681	TRUE	reported	igd	3	TRUE	0.6201	0.3799	0.0125846	316.56
30	rs2857599	A	G	A	G	0.2266	-0.0212	0.1649	0.1669	FALSE	FALSE	FALSE	finn-b-I9_NONISCHCARDMYOP	6	31562150	0.0197	NA	0.2815	Non-ischemic cardiomyopathy || id:finn-b-I9_NONISCHCARDMYOP	Non-ischemic cardiomyopathy	Non-ischemic cardiomyopathy || ||	TRUE	igd	6	31562150	0.0363	4.09204e-10	24840	ebi-a-GCST010681	|| id:ebi-a-GCST010681	TRUE	reported	igd	3	TRUE	0.8351	0.1649	0.0015663	38.9647
31	rs28895026	C	T	C	T	-0.5774	-0.0032	0.192	0.2406	FALSE	FALSE	FALSE	finn-b-I9_NONISCHCARDMYOP	6	32391695	0.0242	NA	0.8947	Non-ischemic cardiomyopathy || id:finn-b-I9_NONISCHCARDMYOP	Non-ischemic cardiomyopathy	Non-ischemic cardiomyopathy || ||	TRUE	igd	6	32391695	0.0395	2.10814e-48	24840	ebi-a-GCST010681	|| id:ebi-a-GCST010681	TRUE	reported	igd	3	TRUE	0.808	0.192	0.0085288	213.661
32	rs3104403	T	G	T	G	-0.7209	-0.0098	0.2742	0.1297	FALSE	FALSE	FALSE	finn-b-I9_NONISCHCARDMYOP	6	32681833	0.0218	NA	0.655	Non-ischemic cardiomyopathy || id:finn-b-I9_NONISCHCARDMYOP	Non-ischemic cardiomyopathy	Non-ischemic cardiomyopathy || ||	TRUE	igd	6	32681833	0.0372	7.16473e-84	24840	ebi-a-GCST010681	|| id:ebi-a-GCST010681	TRUE	reported	igd	3	TRUE	0.7258	0.2742	0.0148935	375.517
33	rs3129849	G	A	G	A	1.7582	0.0365	0.815	0.8419	FALSE	FALSE	FALSE	finn-b-I9_NONISCHCARDMYOP	6	32397309	0.0202	NA	0.0709594	Non-ischemic cardiomyopathy || id:finn-b-I9_NONISCHCARDMYOP	Non-ischemic cardiomyopathy	Non-ischemic cardiomyopathy || ||	TRUE	igd	6	32397309	0.0633	1.2106e-169	24840	ebi-a-GCST010681	|| id:ebi-a-GCST010681	TRUE	reported	igd	3	TRUE	0.185	0.185	0.0301227	771.426
34	rs3132136	A	G	A	G	0.4841	-0.067	0.3682	0.02767	FALSE	FALSE	FALSE	finn-b-I9_NONISCHCARDMYOP	6	32853987	0.0566	NA	0.2371	Non-ischemic cardiomyopathy || id:finn-b-I9_NONISCHCARDMYOP	Non-ischemic cardiomyopathy	Non-ischemic cardiomyopathy || ||	TRUE	igd	6	32853987	0.0335	2.60375e-47	24840	ebi-a-GCST010681	|| id:ebi-a-GCST010681	TRUE	reported	igd	3	TRUE	0.6318	0.3682	0.00833668	208.807
35	rs34296259	A	T	A	T	0.6637	0.0546	0.0082	0.05197	FALSE	TRUE	FALSE	finn-b-I9_NONISCHCARDMYOP	9	12903066	0.0331	NA	0.0996896	Non-ischemic cardiomyopathy || id:finn-b-I9_NONISCHCARDMYOP	Non-ischemic cardiomyopathy	Non-ischemic cardiomyopathy || ||	TRUE	igd	9	12903066	0.1171	1.42699e-08	24840	ebi-a-GCST010681	|| id:ebi-a-GCST010681	TRUE	reported	igd	3	FALSE	0.9918	0.0082	0.00129157	32.1214
36	rs34536443	C	G	C	G	-0.4139	-0.0058	0.0515	0.03063	FALSE	TRUE	FALSE	finn-b-I9_NONISCHCARDMYOP	19	10463118	0.0424	NA	0.8902	Non-ischemic cardiomyopathy || id:finn-b-I9_NONISCHCARDMYOP	Non-ischemic cardiomyopathy	Non-ischemic cardiomyopathy || ||	TRUE	igd	19	10463118	0.0665	4.84295e-10	24840	ebi-a-GCST010681	|| id:ebi-a-GCST010681	TRUE	reported	igd	3	FALSE	0.9485	0.0515	0.00155711	38.7358
37	rs34954	A	C	C	G	-0.4912	0.0064	0.0443	0.07801	TRUE	FALSE	FALSE	finn-b-I9_NONISCHCARDMYOP	5	75998201	0.0275	NA	0.8169	Non-ischemic cardiomyopathy || id:finn-b-I9_NONISCHCARDMYOP	Non-ischemic cardiomyopathy	Non-ischemic cardiomyopathy || ||	TRUE	igd	5	75998201	0.0863	1.253e-08	24840	ebi-a-GCST010681	|| id:ebi-a-GCST010681	TRUE	reported	igd	3	FALSE	0.9557	0.0443	0.0013025	32.3937
38	rs3734869	A	G	A	G	-0.2255	-0.0047	0.1662	0.2181	FALSE	FALSE	FALSE	finn-b-I9_NONISCHCARDMYOP	6	31143639	0.0177	NA	0.7931	Non-ischemic cardiomyopathy || id:finn-b-I9_NONISCHCARDMYOP	Non-ischemic cardiomyopathy	Non-ischemic cardiomyopathy || ||	TRUE	igd	6	31143639	0.039	7.52991e-09	24840	ebi-a-GCST010681	|| id:ebi-a-GCST010681	TRUE	reported	igd	3	TRUE	0.8338	0.1662	0.00134409	33.4294
39	rs394075	T	C	T	C	0.1621	0.0245	0.4914	0.4137	FALSE	FALSE	FALSE	finn-b-I9_NONISCHCARDMYOP	6	29510901	0.0153	NA	0.1096	Non-ischemic cardiomyopathy || id:finn-b-I9_NONISCHCARDMYOP	Non-ischemic cardiomyopathy	Non-ischemic cardiomyopathy || ||	TRUE	igd	6	29510901	0.027	1.99802e-09	24840	ebi-a-GCST010681	|| id:ebi-a-GCST010681	TRUE	reported	igd	3	TRUE	0.5086	0.4914	0.00144896	36.0416
40	rs41288885	G	A	G	A	-0.8004	-0.0659	0.0658	0.09446	FALSE	FALSE	FALSE	finn-b-I9_NONISCHCARDMYOP	6	32685198	0.0251	NA	0.00860796	Non-ischemic cardiomyopathy || id:finn-b-I9_NONISCHCARDMYOP	Non-ischemic cardiomyopathy	Non-ischemic cardiomyopathy || ||	TRUE	igd	6	32685198	0.0697	1.57109e-30	24840	ebi-a-GCST010681	|| id:ebi-a-GCST010681	TRUE	reported	igd	3	TRUE	0.9342	0.0658	0.00528077	131.86
41	rs45627734	A	G	A	G	-0.6775	-0.0163	0.0261	0.04095	FALSE	FALSE	FALSE	finn-b-I9_NONISCHCARDMYOP	6	31474884	0.0366	NA	0.6565	Non-ischemic cardiomyopathy || id:finn-b-I9_NONISCHCARDMYOP	Non-ischemic cardiomyopathy	Non-ischemic cardiomyopathy || ||	TRUE	igd	6	31474884	0.107	2.46502e-10	24840	ebi-a-GCST010681	|| id:ebi-a-GCST010681	TRUE	reported	igd	3	TRUE	0.9739	0.0261	0.00161138	40.0882
42	rs4566101	C	T	C	T	0.1755	0.0127	0.2697	0.2811	FALSE	FALSE	FALSE	finn-b-I9_NONISCHCARDMYOP	15	49219631	0.0163	NA	0.4357	Non-ischemic cardiomyopathy || id:finn-b-I9_NONISCHCARDMYOP	Non-ischemic cardiomyopathy	Non-ischemic cardiomyopathy || ||	TRUE	igd	15	49219631	0.0255	6.22874e-12	24840	ebi-a-GCST010681	|| id:ebi-a-GCST010681	TRUE	reported	igd	3	TRUE	0.7303	0.2697	0.00190325	47.363
43	rs469064	A	C	A	C	0.1648	-0.0064	0.5121	0.5234	FALSE	FALSE	FALSE	finn-b-I9_NONISCHCARDMYOP	6	33250476	0.0148	NA	0.6666	Non-ischemic cardiomyopathy || id:finn-b-I9_NONISCHCARDMYOP	Non-ischemic cardiomyopathy	Non-ischemic cardiomyopathy || ||	TRUE	igd	6	33250476	0.0254	7.97444e-11	24840	ebi-a-GCST010681	|| id:ebi-a-GCST010681	TRUE	reported	igd	3	TRUE	0.4879	0.4879	0.00169184	42.0932
44	rs55996894	C	G	C	G	-0.1785	-0.0061	0.204	0.1511	FALSE	TRUE	FALSE	finn-b-I9_NONISCHCARDMYOP	14	101302463	0.0206	NA	0.768999	Non-ischemic cardiomyopathy || id:finn-b-I9_NONISCHCARDMYOP	Non-ischemic cardiomyopathy	Non-ischemic cardiomyopathy || ||	TRUE	igd	14	101302463	0.0323	3.12802e-08	24840	ebi-a-GCST010681	|| id:ebi-a-GCST010681	TRUE	reported	igd	3	FALSE	0.796	0.204	0.00122797	30.5377
45	rs59680223	T	C	T	C	0.6421	0.0417	0.0081	0.01602	FALSE	FALSE	FALSE	finn-b-I9_NONISCHCARDMYOP	12	74547684	0.0588	NA	0.4788	Non-ischemic cardiomyopathy || id:finn-b-I9_NONISCHCARDMYOP	Non-ischemic cardiomyopathy	Non-ischemic cardiomyopathy || ||	TRUE	igd	12	74547684	0.1032	4.99804e-10	24840	ebi-a-GCST010681	|| id:ebi-a-GCST010681	TRUE	reported	igd	3	TRUE	0.9919	0.0081	0.00155603	38.7089
46	rs61944716	A	C	A	C	0.2126	-0.0129	0.1912	0.1543	FALSE	FALSE	FALSE	finn-b-I9_NONISCHCARDMYOP	12	118915240	0.0203	NA	0.5243	Non-ischemic cardiomyopathy || id:finn-b-I9_NONISCHCARDMYOP	Non-ischemic cardiomyopathy	Non-ischemic cardiomyopathy || ||	TRUE	igd	12	118915240	0.0308	5.34441e-12	24840	ebi-a-GCST010681	|| id:ebi-a-GCST010681	TRUE	reported	igd	3	TRUE	0.8088	0.1912	0.00191444	47.642
47	rs62410259	A	G	A	G	-0.3796	0.0285	0.077	0.0798	FALSE	FALSE	FALSE	finn-b-I9_NONISCHCARDMYOP	4	41713671	0.0271	NA	0.2926	Non-ischemic cardiomyopathy || id:finn-b-I9_NONISCHCARDMYOP	Non-ischemic cardiomyopathy	Non-ischemic cardiomyopathy || ||	TRUE	igd	4	41713671	0.0533	1.01789e-12	24840	ebi-a-GCST010681	|| id:ebi-a-GCST010681	TRUE	reported	igd	3	TRUE	0.923	0.077	0.00203779	50.7181
48	rs6679677	A	C	A	C	0.6527	0.0231	0.0993	0.1471	FALSE	FALSE	FALSE	finn-b-I9_NONISCHCARDMYOP	1	114303808	0.0207	NA	0.2649	Non-ischemic cardiomyopathy || id:finn-b-I9_NONISCHCARDMYOP	Non-ischemic cardiomyopathy	Non-ischemic cardiomyopathy || ||	TRUE	igd	1	114303808	0.0346	3.41822e-79	24840	ebi-a-GCST010681	|| id:ebi-a-GCST010681	TRUE	reported	igd	3	TRUE	0.9007	0.0993	0.0141236	355.828
49	rs6719660	G	A	G	A	0.2918	-0.0437	0.9354	0.9602	FALSE	FALSE	FALSE	finn-b-I9_NONISCHCARDMYOP	2	130096389	0.0377	NA	0.2466	Non-ischemic cardiomyopathy || id:finn-b-I9_NONISCHCARDMYOP	Non-ischemic cardiomyopathy	Non-ischemic cardiomyopathy || ||	TRUE	igd	2	130096389	0.0524	2.51698e-08	24840	ebi-a-GCST010681	|| id:ebi-a-GCST010681	TRUE	reported	igd	3	TRUE	0.0646	0.0646	0.00124685	31.0079
50	rs689	T	A	T	A	0.7004	-0.0053	0.7109	0.7909	FALSE	TRUE	FALSE	finn-b-I9_NONISCHCARDMYOP	11	2182224	0.0181	NA	0.770999	Non-ischemic cardiomyopathy || id:finn-b-I9_NONISCHCARDMYOP	Non-ischemic cardiomyopathy	Non-ischemic cardiomyopathy || ||	TRUE	igd	11	2182224	0.0354	2.30303e-87	24840	ebi-a-GCST010681	|| id:ebi-a-GCST010681	TRUE	reported	igd	3	FALSE	0.2891	0.2891	0.0155147	391.427
51	rs6905777	G	A	G	A	0.7872	-0.1377	0.0278	0.003949	FALSE	FALSE	FALSE	finn-b-I9_NONISCHCARDMYOP	6	32926257	0.1155	NA	0.233	Non-ischemic cardiomyopathy || id:finn-b-I9_NONISCHCARDMYOP	Non-ischemic cardiomyopathy	Non-ischemic cardiomyopathy || ||	TRUE	igd	6	32926257	0.067	6.67114e-32	24840	ebi-a-GCST010681	|| id:ebi-a-GCST010681	TRUE	reported	igd	3	TRUE	0.9722	0.0278	0.00552665	138.034
52	rs6908236	C	A	C	A	0.2148	-0.0122	0.5271	0.4465	FALSE	FALSE	FALSE	finn-b-I9_NONISCHCARDMYOP	6	33628922	0.0148	NA	0.4096	Non-ischemic cardiomyopathy || id:finn-b-I9_NONISCHCARDMYOP	Non-ischemic cardiomyopathy	Non-ischemic cardiomyopathy || ||	TRUE	igd	6	33628922	0.0242	7.87227e-19	24840	ebi-a-GCST010681	|| id:ebi-a-GCST010681	TRUE	reported	igd	3	TRUE	0.4729	0.4729	0.00316163	78.7776
53	rs741172	T	C	T	C	-0.2034	0.0047	0.3205	0.2894	FALSE	FALSE	FALSE	finn-b-I9_NONISCHCARDMYOP	16	11200798	0.0162	NA	0.7739	Non-ischemic cardiomyopathy || id:finn-b-I9_NONISCHCARDMYOP	Non-ischemic cardiomyopathy	Non-ischemic cardiomyopathy || ||	TRUE	igd	16	11200798	0.0258	3.11387e-15	24840	ebi-a-GCST010681	|| id:ebi-a-GCST010681	TRUE	reported	igd	3	TRUE	0.6795	0.3205	0.00249589	62.1481
54	rs743771	A	C	A	C	0.3074	0.0048	0.4714	0.4549	FALSE	FALSE	FALSE	finn-b-I9_NONISCHCARDMYOP	6	32976909	0.0155	NA	0.7554	Non-ischemic cardiomyopathy || id:finn-b-I9_NONISCHCARDMYOP	Non-ischemic cardiomyopathy	Non-ischemic cardiomyopathy || ||	TRUE	igd	6	32976909	0.0272	1.44911e-29	24840	ebi-a-GCST010681	|| id:ebi-a-GCST010681	TRUE	reported	igd	3	TRUE	0.5286	0.4714	0.00511553	127.713
55	rs74552328	T	C	T	C	0.4298	0.0625	0.0292	0.01619	FALSE	FALSE	FALSE	finn-b-I9_NONISCHCARDMYOP	6	33955717	0.0594	NA	0.2929	Non-ischemic cardiomyopathy || id:finn-b-I9_NONISCHCARDMYOP	Non-ischemic cardiomyopathy	Non-ischemic cardiomyopathy || ||	TRUE	igd	6	33955717	0.0665	1.034e-10	24840	ebi-a-GCST010681	|| id:ebi-a-GCST010681	TRUE	reported	igd	3	TRUE	0.9708	0.0292	0.00167884	41.769
56	rs79672991	A	G	A	G	0.576	-0.0177	0.0201	0.02759	FALSE	FALSE	FALSE	finn-b-I9_NONISCHCARDMYOP	6	26396857	0.045	NA	0.6937	Non-ischemic cardiomyopathy || id:finn-b-I9_NONISCHCARDMYOP	Non-ischemic cardiomyopathy	Non-ischemic cardiomyopathy || ||	TRUE	igd	6	26396857	0.075	1.58307e-14	24840	ebi-a-GCST010681	|| id:ebi-a-GCST010681	TRUE	reported	igd	3	TRUE	0.9799	0.0201	0.00236887	58.9777
57	rs8056814	A	G	A	G	0.2641	-0.0198	0.0793	0.08326	FALSE	FALSE	FALSE	finn-b-I9_NONISCHCARDMYOP	16	75252327	0.0266	NA	0.4584	Non-ischemic cardiomyopathy || id:finn-b-I9_NONISCHCARDMYOP	Non-ischemic cardiomyopathy	Non-ischemic cardiomyopathy || ||	TRUE	igd	16	75252327	0.0415	1.98701e-10	24840	ebi-a-GCST010681	|| id:ebi-a-GCST010681	TRUE	reported	igd	3	TRUE	0.9207	0.0793	0.00162773	40.4954
58	rs9258192	G	C	G	C	-0.316	0.0139	0.1303	0.1135	FALSE	TRUE	FALSE	finn-b-I9_NONISCHCARDMYOP	6	29698404	0.023	NA	0.5474	Non-ischemic cardiomyopathy || id:finn-b-I9_NONISCHCARDMYOP	Non-ischemic cardiomyopathy	Non-ischemic cardiomyopathy || ||	TRUE	igd	6	29698404	0.0427	1.34586e-13	24840	ebi-a-GCST010681	|| id:ebi-a-GCST010681	TRUE	reported	igd	3	FALSE	0.8697	0.1303	0.00219994	54.7625
59	rs9273363	A	C	A	C	1.2786	0.0487	0.3317	0.2797	FALSE	FALSE	FALSE	finn-b-I9_NONISCHCARDMYOP	6	32626272	0.0173	NA	0.00501395	Non-ischemic cardiomyopathy || id:finn-b-I9_NONISCHCARDMYOP	Non-ischemic cardiomyopathy	Non-ischemic cardiomyopathy || ||	TRUE	igd	6	32626272	0.0334	1e-200	24840	ebi-a-GCST010681	|| id:ebi-a-GCST010681	TRUE	reported	igd	3	TRUE	0.6683	0.3317	0.0557096	1465.35
60	rs9467788	G	C	G	C	0.4502	-0.1745	0.0171	0.003697	FALSE	TRUE	FALSE	finn-b-I9_NONISCHCARDMYOP	6	26557121	0.122	NA	0.1525	Non-ischemic cardiomyopathy || id:finn-b-I9_NONISCHCARDMYOP	Non-ischemic cardiomyopathy	Non-ischemic cardiomyopathy || ||	TRUE	igd	6	26557121	0.0807	2.45397e-08	24840	ebi-a-GCST010681	|| id:ebi-a-GCST010681	TRUE	reported	igd	3	FALSE	0.9829	0.0171	0.00125132	31.1192
61	rs9501640	C	A	C	A	-1.0413	-0.0304	0.0175	0.0024	FALSE	FALSE	FALSE	finn-b-I9_NONISCHCARDMYOP	6	32424928	0.1477	NA	0.8369	Non-ischemic cardiomyopathy || id:finn-b-I9_NONISCHCARDMYOP	Non-ischemic cardiomyopathy	Non-ischemic cardiomyopathy || ||	TRUE	igd	6	32424928	0.1462	1.05293e-12	24840	ebi-a-GCST010681	|| id:ebi-a-GCST010681	TRUE	reported	igd	3	TRUE	0.9825	0.0175	0.00203807	50.725

## Sheet: with complications
	SNP	effect_allele.exposure	other_allele.exposure	effect_allele.outcome	other_allele.outcome	beta.exposure	beta.outcome	eaf.exposure	eaf.outcome	remove	palindromic	ambiguous	id.outcome	chr	pos	se.outcome	samplesize.outcome	pval.outcome	outcome	originalname.outcome	outcome.deprecated	mr_keep.outcome	data_source.outcome	samplesize.exposure	pval.exposure	se.exposure	pos.exposure	chr.exposure	id.exposure	exposure	mr_keep.exposure	pval_origin.exposure	data_source.exposure	action	mr_keep	EAF2	MAF	PVE	FSTAT
1	rs10456405	G	T	G	T	-0.6372	-0.0126	0.1432	0.119346	FALSE	FALSE	FALSE	ebi-a-GCST90018806	6	32212867	0.0152	486160	0.4073	Chronic heart failure || id:ebi-a-GCST90018806	Chronic heart failure	Chronic heart failure || ||	TRUE	igd	NA	5.5616e-53	0.0416	32212867	6	finn-b-E4_DM1NASCOMP	|| id:finn-b-E4_DM1NASCOMP	TRUE	reported	igd	3	TRUE	0.8568	0.1432	NA	234.62
2	rs10876864	A	G	A	G	-0.1518	0.0172	0.58	0.637307	FALSE	FALSE	FALSE	ebi-a-GCST90018806	12	56401085	0.0108	486160	0.1089	Chronic heart failure || id:ebi-a-GCST90018806	Chronic heart failure	Chronic heart failure || ||	TRUE	igd	NA	1.865e-08	0.027	56401085	12	finn-b-E4_DM1NASCOMP	|| id:finn-b-E4_DM1NASCOMP	TRUE	reported	igd	3	TRUE	0.42	0.42	NA	31.6094
3	rs111628614	T	A	T	A	0.5332	-0.0242	0.07689	0.04979	FALSE	TRUE	FALSE	ebi-a-GCST90018806	6	30752020	0.0294	486160	0.4092	Chronic heart failure || id:ebi-a-GCST90018806	Chronic heart failure	Chronic heart failure || ||	TRUE	igd	NA	3.02273e-27	0.0493	30752020	6	finn-b-E4_DM1NASCOMP	|| id:finn-b-E4_DM1NASCOMP	TRUE	reported	igd	3	FALSE	0.92311	0.07689	NA	116.973
4	rs115380430	C	A	C	A	0.7543	-0.0741	0.02345	0.02444	FALSE	FALSE	FALSE	ebi-a-GCST90018806	6	29849257	0.0632	486160	0.241	Chronic heart failure || id:ebi-a-GCST90018806	Chronic heart failure	Chronic heart failure || ||	TRUE	igd	NA	1.2939e-18	0.0857	29849257	6	finn-b-E4_DM1NASCOMP	|| id:finn-b-E4_DM1NASCOMP	TRUE	reported	igd	3	TRUE	0.97655	0.02345	NA	77.4688
5	rs118143045	G	A	G	A	-0.6401	0.0136	0.06234	0.0646242	FALSE	FALSE	FALSE	ebi-a-GCST90018806	6	31363880	0.0182	486160	0.4545	Chronic heart failure || id:ebi-a-GCST90018806	Chronic heart failure	Chronic heart failure || ||	TRUE	igd	NA	3.73078e-25	0.0618	31363880	6	finn-b-E4_DM1NASCOMP	|| id:finn-b-E4_DM1NASCOMP	TRUE	reported	igd	3	TRUE	0.93766	0.06234	NA	107.28
6	rs12215593	G	A	G	A	-0.2277	0.0076	0.391	0.343024	FALSE	FALSE	FALSE	ebi-a-GCST90018806	6	33810005	0.0106	486160	0.4716	Chronic heart failure || id:ebi-a-GCST90018806	Chronic heart failure	Chronic heart failure || ||	TRUE	igd	NA	1.41091e-15	0.0285	33810005	6	finn-b-E4_DM1NASCOMP	|| id:finn-b-E4_DM1NASCOMP	TRUE	reported	igd	3	TRUE	0.609	0.391	NA	63.8317
7	rs13211714	C	A	C	A	0.9368	0.0135	0.0563	0.0620127	FALSE	FALSE	FALSE	ebi-a-GCST90018806	6	33407260	0.0279	486160	0.628599	Chronic heart failure || id:ebi-a-GCST90018806	Chronic heart failure	Chronic heart failure || ||	TRUE	igd	NA	6.30376e-60	0.0574	33407260	6	finn-b-E4_DM1NASCOMP	|| id:finn-b-E4_DM1NASCOMP	TRUE	reported	igd	3	TRUE	0.9437	0.0563	NA	266.361
8	rs17540043	G	A	G	A	0.4555	0.0087	0.03803	0.0140266	FALSE	FALSE	FALSE	ebi-a-GCST90018806	6	26494745	0.0462	486160	0.85	Chronic heart failure || id:ebi-a-GCST90018806	Chronic heart failure	Chronic heart failure || ||	TRUE	igd	NA	6.1546e-11	0.0696	26494745	6	finn-b-E4_DM1NASCOMP	|| id:finn-b-E4_DM1NASCOMP	TRUE	reported	igd	3	TRUE	0.96197	0.03803	NA	42.831
9	rs1772254	T	C	T	C	-0.5936	0.0091	0.9828	0.953389	FALSE	FALSE	FALSE	ebi-a-GCST90018806	6	24448734	0.0197	486160	0.6436	Chronic heart failure || id:ebi-a-GCST90018806	Chronic heart failure	Chronic heart failure || ||	TRUE	igd	NA	2.20999e-09	0.0992	24448734	6	finn-b-E4_DM1NASCOMP	|| id:finn-b-E4_DM1NASCOMP	TRUE	reported	igd	3	TRUE	0.0172	0.0172	NA	35.8067
10	rs189853531	A	C	A	C	1.4758	0.0259	0.006067	0.00473477	FALSE	FALSE	FALSE	ebi-a-GCST90018806	6	33299511	0.0927	486160	0.7801	Chronic heart failure || id:ebi-a-GCST90018806	Chronic heart failure	Chronic heart failure || ||	TRUE	igd	NA	5.14399e-19	0.1657	33299511	6	finn-b-E4_DM1NASCOMP	|| id:finn-b-E4_DM1NASCOMP	TRUE	reported	igd	3	TRUE	0.993933	0.006067	NA	79.325
11	rs2023497	C	T	C	T	0.2973	-0.005	0.6603	0.702823	FALSE	FALSE	FALSE	ebi-a-GCST90018806	6	29551333	0.0121	486160	0.6771	Chronic heart failure || id:ebi-a-GCST90018806	Chronic heart failure	Chronic heart failure || ||	TRUE	igd	NA	2.72521e-25	0.0286	29551333	6	finn-b-E4_DM1NASCOMP	|| id:finn-b-E4_DM1NASCOMP	TRUE	reported	igd	3	TRUE	0.3397	0.3397	NA	108.058
12	rs2072634	T	C	T	C	-0.5966	-0.0226	0.02505	0.0369339	FALSE	FALSE	FALSE	ebi-a-GCST90018806	6	31917291	0.0226	486160	0.3162	Chronic heart failure || id:ebi-a-GCST90018806	Chronic heart failure	Chronic heart failure || ||	TRUE	igd	NA	9.36483e-11	0.0921	31917291	6	finn-b-E4_DM1NASCOMP	|| id:finn-b-E4_DM1NASCOMP	TRUE	reported	igd	3	TRUE	0.97495	0.02505	NA	41.9611
13	rs2248151	T	C	T	C	-0.4496	-0.0146	0.1151	0.182043	FALSE	FALSE	FALSE	ebi-a-GCST90018806	6	29914548	0.0124	486160	0.2408	Chronic heart failure || id:ebi-a-GCST90018806	Chronic heart failure	Chronic heart failure || ||	TRUE	igd	NA	1.04809e-23	0.0448	29914548	6	finn-b-E4_DM1NASCOMP	|| id:finn-b-E4_DM1NASCOMP	TRUE	reported	igd	3	TRUE	0.8849	0.1151	NA	100.716
14	rs2476601	G	A	G	A	-0.52	-0.0166	0.8519	0.885374	FALSE	FALSE	FALSE	ebi-a-GCST90018806	1	114377568	0.0198	486160	0.4011	Chronic heart failure || id:ebi-a-GCST90018806	Chronic heart failure	Chronic heart failure || ||	TRUE	igd	NA	1.56207e-42	0.038	114377568	1	finn-b-E4_DM1NASCOMP	|| id:finn-b-E4_DM1NASCOMP	TRUE	reported	igd	3	TRUE	0.1481	0.1481	NA	187.258
15	rs28891413	T	C	T	C	-0.534	-0.0096	0.1585	0.243359	FALSE	FALSE	FALSE	ebi-a-GCST90018806	6	32640548	0.0118	486160	0.4147	Chronic heart failure || id:ebi-a-GCST90018806	Chronic heart failure	Chronic heart failure || ||	TRUE	igd	NA	4.72825e-41	0.0398	32640548	6	finn-b-E4_DM1NASCOMP	|| id:finn-b-E4_DM1NASCOMP	TRUE	reported	igd	3	TRUE	0.8415	0.1585	NA	180.018
16	rs3097664	G	A	G	A	0.3865	-0.0082	0.8557	0.821875	FALSE	FALSE	FALSE	ebi-a-GCST90018806	6	33022518	0.0138	486160	0.5508	Chronic heart failure || id:ebi-a-GCST90018806	Chronic heart failure	Chronic heart failure || ||	TRUE	igd	NA	7.45247e-22	0.0402	33022518	6	finn-b-E4_DM1NASCOMP	|| id:finn-b-E4_DM1NASCOMP	TRUE	reported	igd	3	TRUE	0.1443	0.1443	NA	92.4372
17	rs3184504	C	T	C	T	-0.1769	-0.0582	0.5912	0.661999	FALSE	FALSE	FALSE	ebi-a-GCST90018806	12	111884608	0.0132	486160	1.003e-05	Chronic heart failure || id:ebi-a-GCST90018806	Chronic heart failure	Chronic heart failure || ||	TRUE	igd	NA	7.80728e-11	0.0272	111884608	12	finn-b-E4_DM1NASCOMP	|| id:finn-b-E4_DM1NASCOMP	TRUE	reported	igd	3	TRUE	0.4088	0.4088	NA	42.2978
18	rs368659397	T	C	T	C	-0.6202	0.0462	0.02263	0.00924292	FALSE	FALSE	FALSE	ebi-a-GCST90018806	6	32891779	0.0523	486160	0.3773	Chronic heart failure || id:ebi-a-GCST90018806	Chronic heart failure	Chronic heart failure || ||	TRUE	igd	NA	1.96399e-10	0.0975	32891779	6	finn-b-E4_DM1NASCOMP	|| id:finn-b-E4_DM1NASCOMP	TRUE	reported	igd	3	TRUE	0.97737	0.02263	NA	40.4626
19	rs4551215	T	C	T	C	-0.7282	0.0058	0.02886	0.14428	FALSE	FALSE	FALSE	ebi-a-GCST90018806	6	33025700	0.0137	486160	0.6748	Chronic heart failure || id:ebi-a-GCST90018806	Chronic heart failure	Chronic heart failure || ||	TRUE	igd	NA	2.52581e-16	0.0889	33025700	6	finn-b-E4_DM1NASCOMP	|| id:finn-b-E4_DM1NASCOMP	TRUE	reported	igd	3	TRUE	0.97114	0.02886	NA	67.0962
20	rs56175143	A	G	A	G	0.3597	0.0267	0.04871	0.016298	FALSE	FALSE	FALSE	ebi-a-GCST90018806	1	114599755	0.0417	486160	0.5225	Chronic heart failure || id:ebi-a-GCST90018806	Chronic heart failure	Chronic heart failure || ||	TRUE	igd	NA	4.74701e-09	0.0614	114599755	1	finn-b-E4_DM1NASCOMP	|| id:finn-b-E4_DM1NASCOMP	TRUE	reported	igd	3	TRUE	0.95129	0.04871	NA	34.3198
21	rs62397687	T	C	T	C	0.9386	0.0221	0.2227	0.19431	FALSE	FALSE	FALSE	ebi-a-GCST90018806	6	32802009	0.0125	486160	0.0771099	Chronic heart failure || id:ebi-a-GCST90018806	Chronic heart failure	Chronic heart failure || ||	TRUE	igd	NA	3.92645e-172	0.0336	32802009	6	finn-b-E4_DM1NASCOMP	|| id:finn-b-E4_DM1NASCOMP	TRUE	reported	igd	3	TRUE	0.7773	0.2227	NA	780.338
22	rs62399264	T	C	T	C	0.709	0.0141	0.02752	0.0410622	FALSE	FALSE	FALSE	ebi-a-GCST90018806	6	33878673	0.0353	486160	0.6899	Chronic heart failure || id:ebi-a-GCST90018806	Chronic heart failure	Chronic heart failure || ||	TRUE	igd	NA	1.21787e-18	0.0805	33878673	6	finn-b-E4_DM1NASCOMP	|| id:finn-b-E4_DM1NASCOMP	TRUE	reported	igd	3	TRUE	0.97248	0.02752	NA	77.5712
23	rs6456729	C	A	C	A	-0.2475	0.0079	0.7105	0.801518	FALSE	FALSE	FALSE	ebi-a-GCST90018806	6	26484330	0.013	486160	0.542199	Chronic heart failure || id:ebi-a-GCST90018806	Chronic heart failure	Chronic heart failure || ||	TRUE	igd	NA	5.43125e-15	0.0317	26484330	6	finn-b-E4_DM1NASCOMP	|| id:finn-b-E4_DM1NASCOMP	TRUE	reported	igd	3	TRUE	0.2895	0.2895	NA	60.9582
24	rs689	T	A	T	A	0.4773	-0.0215	0.7914	0.794082	FALSE	TRUE	FALSE	ebi-a-GCST90018806	11	2182224	0.0142	486160	0.129	Chronic heart failure || id:ebi-a-GCST90018806	Chronic heart failure	Chronic heart failure || ||	TRUE	igd	NA	2.09604e-41	0.0354	2182224	11	finn-b-E4_DM1NASCOMP	|| id:finn-b-E4_DM1NASCOMP	TRUE	reported	igd	3	FALSE	0.2086	0.2086	NA	181.793
25	rs74203920	T	C	T	C	0.3872	-0.1025	0.03711	0.0209279	FALSE	FALSE	FALSE	ebi-a-GCST90018806	21	45714294	0.0414	486160	0.0132999	Chronic heart failure || id:ebi-a-GCST90018806	Chronic heart failure	Chronic heart failure || ||	TRUE	igd	NA	3.61202e-08	0.0703	45714294	21	finn-b-E4_DM1NASCOMP	|| id:finn-b-E4_DM1NASCOMP	TRUE	reported	igd	3	TRUE	0.96289	0.03711	NA	30.3361
26	rs8192569	A	G	A	G	-0.5445	0.0084	0.08524	0.112816	FALSE	FALSE	FALSE	ebi-a-GCST90018806	6	32190484	0.0147	486160	0.5658	Chronic heart failure || id:ebi-a-GCST90018806	Chronic heart failure	Chronic heart failure || ||	TRUE	igd	NA	6.32266e-26	0.0517	32190484	6	finn-b-E4_DM1NASCOMP	|| id:finn-b-E4_DM1NASCOMP	TRUE	reported	igd	3	TRUE	0.91476	0.08524	NA	110.921
27	rs878898	C	T	C	T	-0.2547	-0.0286	0.1062	0.106591	FALSE	FALSE	FALSE	ebi-a-GCST90018806	6	30270684	0.0168	486160	0.0883995	Chronic heart failure || id:ebi-a-GCST90018806	Chronic heart failure	Chronic heart failure || ||	TRUE	igd	NA	4.75598e-09	0.0435	30270684	6	finn-b-E4_DM1NASCOMP	|| id:finn-b-E4_DM1NASCOMP	TRUE	reported	igd	3	TRUE	0.8938	0.1062	NA	34.283
28	rs9265832	A	G	A	G	0.4741	-0.0083	0.6064	0.628114	FALSE	FALSE	FALSE	ebi-a-GCST90018806	6	31311480	0.0103	486160	0.4199	Chronic heart failure || id:ebi-a-GCST90018806	Chronic heart failure	Chronic heart failure || ||	TRUE	igd	NA	7.27277e-65	0.0279	31311480	6	finn-b-E4_DM1NASCOMP	|| id:finn-b-E4_DM1NASCOMP	TRUE	reported	igd	3	TRUE	0.3936	0.3936	NA	288.756
29	rs9265947	C	T	C	T	0.5324	-0.0052	0.7383	0.648739	FALSE	FALSE	FALSE	ebi-a-GCST90018806	6	31315165	0.0105	486160	0.6175	Chronic heart failure || id:ebi-a-GCST90018806	Chronic heart failure	Chronic heart failure || ||	TRUE	igd	NA	2.07396e-61	0.0322	31315165	6	finn-b-E4_DM1NASCOMP	|| id:finn-b-E4_DM1NASCOMP	TRUE	reported	igd	3	TRUE	0.2617	0.2617	NA	273.378
30	rs9267325	C	G	C	G	0.3161	0.0379	0.1342	0.113178	FALSE	TRUE	FALSE	ebi-a-GCST90018806	6	31461492	0.0176	486160	0.0308198	Chronic heart failure || id:ebi-a-GCST90018806	Chronic heart failure	Chronic heart failure || ||	TRUE	igd	NA	1.05003e-15	0.0394	31461492	6	finn-b-E4_DM1NASCOMP	|| id:finn-b-E4_DM1NASCOMP	TRUE	reported	igd	3	FALSE	0.8658	0.1342	NA	64.366
31	rs9273410	A	C	A	C	0.9021	0.0032	0.4657	0.431225	FALSE	FALSE	FALSE	ebi-a-GCST90018806	6	32627250	0.0107	486160	0.765301	Chronic heart failure || id:ebi-a-GCST90018806	Chronic heart failure	Chronic heart failure || ||	TRUE	igd	NA	1e-200	0.0288	32627250	6	finn-b-E4_DM1NASCOMP	|| id:finn-b-E4_DM1NASCOMP	TRUE	reported	igd	3	TRUE	0.5343	0.4657	NA	981.125
32	rs9274663	A	G	A	G	1.52	-0.0096	0.1319	0.130864	FALSE	FALSE	FALSE	ebi-a-GCST90018806	6	32636521	0.0146	486160	0.511	Chronic heart failure || id:ebi-a-GCST90018806	Chronic heart failure	Chronic heart failure || ||	TRUE	igd	NA	1e-200	0.0406	32636521	6	finn-b-E4_DM1NASCOMP	|| id:finn-b-E4_DM1NASCOMP	TRUE	reported	igd	3	TRUE	0.8681	0.1319	NA	1401.64
33	rs9348689	T	G	T	G	0.1867	0.0123	0.6084	0.554483	FALSE	FALSE	FALSE	ebi-a-GCST90018806	6	25684653	0.01	486160	0.2163	Chronic heart failure || id:ebi-a-GCST90018806	Chronic heart failure	Chronic heart failure || ||	TRUE	igd	NA	2.26778e-11	0.0279	25684653	6	finn-b-E4_DM1NASCOMP	|| id:finn-b-E4_DM1NASCOMP	TRUE	reported	igd	3	TRUE	0.3916	0.3916	NA	44.7796
34	rs9394158	T	G	T	G	0.354	0.0044	0.2823	0.269553	FALSE	FALSE	FALSE	ebi-a-GCST90018806	6	33613367	0.0108	486160	0.683701	Chronic heart failure || id:ebi-a-GCST90018806	Chronic heart failure	Chronic heart failure || ||	TRUE	igd	NA	2.95801e-31	0.0304	33613367	6	finn-b-E4_DM1NASCOMP	|| id:finn-b-E4_DM1NASCOMP	TRUE	reported	igd	3	TRUE	0.7177	0.2823	NA	135.6
35	rs9461540	G	T	G	T	-0.2514	-0.0061	0.136	0.111353	FALSE	FALSE	FALSE	ebi-a-GCST90018806	6	29604264	0.0167	486160	0.715	Chronic heart failure || id:ebi-a-GCST90018806	Chronic heart failure	Chronic heart failure || ||	TRUE	igd	NA	2.32097e-10	0.0397	29604264	6	finn-b-E4_DM1NASCOMP	|| id:finn-b-E4_DM1NASCOMP	TRUE	reported	igd	3	TRUE	0.864	0.136	NA	40.1005

## Sheet: with COMA
	SNP	effect_allele.exposure	other_allele.exposure	effect_allele.outcome	other_allele.outcome	beta.exposure	beta.outcome	eaf.exposure	eaf.outcome	remove	palindromic	ambiguous	id.outcome	chr	pos	se.outcome	samplesize.outcome	pval.outcome	outcome	originalname.outcome	outcome.deprecated	mr_keep.outcome	data_source.outcome	pval.exposure	se.exposure	exposure	mr_keep.exposure	pval_origin.exposure	id.exposure	data_source.exposure	action	mr_keep	EAF2	MAF	F
1	rs10807081	T	G	T	G	0.618061	-0.0102	0.16237	0.1652	FALSE	FALSE	FALSE	finn-b-I9_NONISCHCARDMYOP	6	31169764	0.0199	NA	0.6083	Non-ischemic cardiomyopathy || id:finn-b-I9_NONISCHCARDMYOP	Non-ischemic cardiomyopathy	Non-ischemic cardiomyopathy || ||	TRUE	igd	9.37346e-66	0.0360874	exposure	TRUE	reported	gmFPm6	textfile	3	TRUE	0.83763	0.16237	293.327
2	rs114444048	A	G	A	G	0.87766	0.0369	0.0190231	0.01918	FALSE	FALSE	FALSE	finn-b-I9_NONISCHCARDMYOP	6	33952946	0.0541	NA	0.4957	Non-ischemic cardiomyopathy || id:finn-b-I9_NONISCHCARDMYOP	Non-ischemic cardiomyopathy	Non-ischemic cardiomyopathy || ||	TRUE	igd	2.57632e-24	0.0862604	exposure	TRUE	reported	gmFPm6	textfile	3	TRUE	0.980977	0.0190231	103.521
3	rs114542428	G	A	G	A	0.368121	0.0299	0.0471615	0.04784	FALSE	FALSE	FALSE	finn-b-I9_NONISCHCARDMYOP	6	33365724	0.0345	NA	0.3855	Non-ischemic cardiomyopathy || id:finn-b-I9_NONISCHCARDMYOP	Non-ischemic cardiomyopathy	Non-ischemic cardiomyopathy || ||	TRUE	igd	3.22849e-08	0.0665851	exposure	TRUE	reported	gmFPm6	textfile	3	TRUE	0.952839	0.0471615	30.5652
4	rs115194949	A	G	A	G	0.866348	0.0836	0.0247095	0.02586	FALSE	FALSE	FALSE	finn-b-I9_NONISCHCARDMYOP	6	30993440	0.0462	NA	0.0703801	Non-ischemic cardiomyopathy || id:finn-b-I9_NONISCHCARDMYOP	Non-ischemic cardiomyopathy	Non-ischemic cardiomyopathy || ||	TRUE	igd	1.32954e-30	0.075339	exposure	TRUE	reported	gmFPm6	textfile	3	TRUE	0.97529	0.0247095	132.235
5	rs115751886	A	C	A	C	0.49856	0.0178	0.0307239	0.0312	FALSE	FALSE	FALSE	finn-b-I9_NONISCHCARDMYOP	6	32867881	0.0424	NA	0.674899	Non-ischemic cardiomyopathy || id:finn-b-I9_NONISCHCARDMYOP	Non-ischemic cardiomyopathy	Non-ischemic cardiomyopathy || ||	TRUE	igd	2.00489e-10	0.0783781	exposure	TRUE	reported	gmFPm6	textfile	3	TRUE	0.969276	0.0307239	40.4618
6	rs11614512	T	C	T	C	0.331148	0.0162	0.0729783	0.07333	FALSE	FALSE	FALSE	finn-b-I9_NONISCHCARDMYOP	12	56678341	0.0287	NA	0.572	Non-ischemic cardiomyopathy || id:finn-b-I9_NONISCHCARDMYOP	Non-ischemic cardiomyopathy	Non-ischemic cardiomyopathy || ||	TRUE	igd	3.25807e-09	0.0559557	exposure	TRUE	reported	gmFPm6	textfile	3	TRUE	0.927022	0.0729783	35.0232
7	rs11753213	G	A	G	A	0.363455	0.0035	0.398773	0.401	FALSE	FALSE	FALSE	finn-b-I9_NONISCHCARDMYOP	6	33819582	0.0151	NA	0.8138	Non-ischemic cardiomyopathy || id:finn-b-I9_NONISCHCARDMYOP	Non-ischemic cardiomyopathy	Non-ischemic cardiomyopathy || ||	TRUE	igd	3.98566e-32	0.0308058	exposure	TRUE	reported	gmFPm6	textfile	3	TRUE	0.601227	0.398773	139.199
8	rs12661981	G	C	G	C	0.596421	-0.0629	0.0169613	0.01733	FALSE	TRUE	FALSE	finn-b-I9_NONISCHCARDMYOP	6	24439364	0.0563	NA	0.2635	Non-ischemic cardiomyopathy || id:finn-b-I9_NONISCHCARDMYOP	Non-ischemic cardiomyopathy	Non-ischemic cardiomyopathy || ||	TRUE	igd	1.7963e-09	0.0991518	exposure	TRUE	reported	gmFPm6	textfile	3	FALSE	0.983039	0.0169613	36.183
9	rs1326756	T	A	T	A	0.204113	0.0133	0.325567	0.327	FALSE	TRUE	FALSE	finn-b-I9_NONISCHCARDMYOP	6	35833583	0.0157	NA	0.3969	Non-ischemic cardiomyopathy || id:finn-b-I9_NONISCHCARDMYOP	Non-ischemic cardiomyopathy	Non-ischemic cardiomyopathy || ||	TRUE	igd	3.88097e-10	0.0326125	exposure	TRUE	reported	gmFPm6	textfile	3	FALSE	0.674433	0.325567	39.1718
10	rs1383258	T	C	T	C	1.43906	0.0197	0.0510338	0.05527	FALSE	FALSE	FALSE	finn-b-I9_NONISCHCARDMYOP	6	32783405	0.0325	NA	0.5447	Non-ischemic cardiomyopathy || id:finn-b-I9_NONISCHCARDMYOP	Non-ischemic cardiomyopathy	Non-ischemic cardiomyopathy || ||	TRUE	igd	1e-200	0.0432304	exposure	TRUE	reported	gmFPm6	textfile	3	TRUE	0.948966	0.0510338	1108.1
11	rs1408711	G	C	G	C	0.34663	-0.0373	0.280995	0.2822	FALSE	TRUE	FALSE	finn-b-I9_NONISCHCARDMYOP	6	33620008	0.0166	NA	0.0244602	Non-ischemic cardiomyopathy || id:finn-b-I9_NONISCHCARDMYOP	Non-ischemic cardiomyopathy	Non-ischemic cardiomyopathy || ||	TRUE	igd	6.25461e-26	0.032917	exposure	TRUE	reported	gmFPm6	textfile	3	FALSE	0.719005	0.280995	110.89
12	rs1476495	C	G	C	G	-0.386956	0.0233	0.0715648	0.07099	FALSE	TRUE	FALSE	finn-b-I9_NONISCHCARDMYOP	11	2279785	0.0291	NA	0.4232	Non-ischemic cardiomyopathy || id:finn-b-I9_NONISCHCARDMYOP	Non-ischemic cardiomyopathy	Non-ischemic cardiomyopathy || ||	TRUE	igd	1.67232e-08	0.0685742	exposure	TRUE	reported	gmFPm6	textfile	3	FALSE	0.928435	0.0715648	31.8421
13	rs150153141	A	G	A	G	0.356117	0.0106	0.0526445	0.05393	FALSE	FALSE	FALSE	finn-b-I9_NONISCHCARDMYOP	6	34444305	0.0329	NA	0.747699	Non-ischemic cardiomyopathy || id:finn-b-I9_NONISCHCARDMYOP	Non-ischemic cardiomyopathy	Non-ischemic cardiomyopathy || ||	TRUE	igd	2.13974e-08	0.0635888	exposure	TRUE	reported	gmFPm6	textfile	3	TRUE	0.947356	0.0526445	31.3635
14	rs154975	C	T	C	T	-0.249214	-0.0106	0.260769	0.2608	FALSE	FALSE	FALSE	finn-b-I9_NONISCHCARDMYOP	6	32900601	0.0168	NA	0.5295	Non-ischemic cardiomyopathy || id:finn-b-I9_NONISCHCARDMYOP	Non-ischemic cardiomyopathy	Non-ischemic cardiomyopathy || ||	TRUE	igd	1.55883e-11	0.0369626	exposure	TRUE	reported	gmFPm6	textfile	3	TRUE	0.739231	0.260769	45.459
15	rs1565364	C	G	C	G	-0.227277	-0.0114	0.739266	0.7383	FALSE	TRUE	FALSE	finn-b-I9_NONISCHCARDMYOP	6	34048526	0.0169	NA	0.498	Non-ischemic cardiomyopathy || id:finn-b-I9_NONISCHCARDMYOP	Non-ischemic cardiomyopathy	Non-ischemic cardiomyopathy || ||	TRUE	igd	3.77051e-11	0.0343691	exposure	TRUE	reported	gmFPm6	textfile	3	FALSE	0.260734	0.260734	43.7295
16	rs182700050	T	C	T	C	0.525555	-0.0034	0.0516613	0.05206	FALSE	FALSE	FALSE	finn-b-I9_NONISCHCARDMYOP	6	33831504	0.0336	NA	0.9186	Non-ischemic cardiomyopathy || id:finn-b-I9_NONISCHCARDMYOP	Non-ischemic cardiomyopathy	Non-ischemic cardiomyopathy || ||	TRUE	igd	2.09894e-18	0.0600507	exposure	TRUE	reported	gmFPm6	textfile	3	TRUE	0.948339	0.0516613	76.595
17	rs185848955	A	T	A	T	0.483373	0.0443	0.0377848	0.03857	FALSE	TRUE	FALSE	finn-b-I9_NONISCHCARDMYOP	6	26800955	0.0382	NA	0.2461	Non-ischemic cardiomyopathy || id:finn-b-I9_NONISCHCARDMYOP	Non-ischemic cardiomyopathy	Non-ischemic cardiomyopathy || ||	TRUE	igd	9.10752e-12	0.0708762	exposure	TRUE	reported	gmFPm6	textfile	3	FALSE	0.962215	0.0377848	46.5119
18	rs186844497	A	G	A	G	-1.27809	-0.0438	0.0184567	0.01799	FALSE	FALSE	FALSE	finn-b-I9_NONISCHCARDMYOP	6	32682962	0.0544	NA	0.4204	Non-ischemic cardiomyopathy || id:finn-b-I9_NONISCHCARDMYOP	Non-ischemic cardiomyopathy	Non-ischemic cardiomyopathy || ||	TRUE	igd	1.14025e-13	0.172167	exposure	TRUE	reported	gmFPm6	textfile	3	TRUE	0.981543	0.0184567	55.1091
19	rs1980496	T	C	T	C	0.97336	0.0238	0.291788	0.2974	FALSE	FALSE	FALSE	finn-b-I9_NONISCHCARDMYOP	6	32340070	0.0169	NA	0.1593	Non-ischemic cardiomyopathy || id:finn-b-I9_NONISCHCARDMYOP	Non-ischemic cardiomyopathy	Non-ischemic cardiomyopathy || ||	TRUE	igd	1e-200	0.0275962	exposure	TRUE	reported	gmFPm6	textfile	3	TRUE	0.708212	0.291788	1244.08
20	rs2284169	C	A	C	A	-0.601289	-0.0104	0.0868991	0.08712	FALSE	FALSE	FALSE	finn-b-I9_NONISCHCARDMYOP	6	30172385	0.0258	NA	0.687299	Non-ischemic cardiomyopathy || id:finn-b-I9_NONISCHCARDMYOP	Non-ischemic cardiomyopathy	Non-ischemic cardiomyopathy || ||	TRUE	igd	1.17978e-20	0.0645262	exposure	TRUE	reported	gmFPm6	textfile	3	TRUE	0.913101	0.0868991	86.8349
21	rs2476601	G	A	G	A	-0.433707	-0.0252	0.853147	0.8515	FALSE	FALSE	FALSE	finn-b-I9_NONISCHCARDMYOP	1	114377568	0.0206	NA	0.2223	Non-ischemic cardiomyopathy || id:finn-b-I9_NONISCHCARDMYOP	Non-ischemic cardiomyopathy	Non-ischemic cardiomyopathy || ||	TRUE	igd	6.31248e-28	0.0395911	exposure	TRUE	reported	gmFPm6	textfile	3	TRUE	0.146853	0.146853	120.005
22	rs2523677	T	C	T	C	0.567732	-0.0099	0.131251	0.1337	FALSE	FALSE	FALSE	finn-b-I9_NONISCHCARDMYOP	6	31434801	0.0217	NA	0.6489	Non-ischemic cardiomyopathy || id:finn-b-I9_NONISCHCARDMYOP	Non-ischemic cardiomyopathy	Non-ischemic cardiomyopathy || ||	TRUE	igd	1.92044e-46	0.0396764	exposure	TRUE	reported	gmFPm6	textfile	3	TRUE	0.868749	0.131251	204.749
23	rs28397274	G	A	G	A	0.407773	-0.0206	0.278187	0.2816	FALSE	FALSE	FALSE	finn-b-I9_NONISCHCARDMYOP	6	31164763	0.0166	NA	0.2146	Non-ischemic cardiomyopathy || id:finn-b-I9_NONISCHCARDMYOP	Non-ischemic cardiomyopathy	Non-ischemic cardiomyopathy || ||	TRUE	igd	3.0486e-36	0.0324376	exposure	TRUE	reported	gmFPm6	textfile	3	TRUE	0.721813	0.278187	158.03
24	rs28465400	T	C	T	C	-0.586361	-0.0201	0.0864627	0.08417	FALSE	FALSE	FALSE	finn-b-I9_NONISCHCARDMYOP	6	29839523	0.0264	NA	0.4453	Non-ischemic cardiomyopathy || id:finn-b-I9_NONISCHCARDMYOP	Non-ischemic cardiomyopathy	Non-ischemic cardiomyopathy || ||	TRUE	igd	1.01836e-19	0.0645276	exposure	TRUE	reported	gmFPm6	textfile	3	TRUE	0.913537	0.0864627	82.5732
25	rs2894233	G	A	G	A	-1.32342	0.0309	0.0186388	0.01872	FALSE	FALSE	FALSE	finn-b-I9_NONISCHCARDMYOP	6	32011678	0.0556	NA	0.578801	Non-ischemic cardiomyopathy || id:finn-b-I9_NONISCHCARDMYOP	Non-ischemic cardiomyopathy	Non-ischemic cardiomyopathy || ||	TRUE	igd	1.2297e-14	0.171584	exposure	TRUE	reported	gmFPm6	textfile	3	TRUE	0.981361	0.0186388	59.4897
26	rs3129137	C	T	C	T	0.375906	0.0132	0.306321	0.3071	FALSE	FALSE	FALSE	finn-b-I9_NONISCHCARDMYOP	6	29130276	0.0163	NA	0.4174	Non-ischemic cardiomyopathy || id:finn-b-I9_NONISCHCARDMYOP	Non-ischemic cardiomyopathy	Non-ischemic cardiomyopathy || ||	TRUE	igd	8.58618e-32	0.032037	exposure	TRUE	reported	gmFPm6	textfile	3	TRUE	0.693679	0.306321	137.675
27	rs3135377	G	A	G	A	1.24057	0.0331	0.841912	0.8448	FALSE	FALSE	FALSE	finn-b-I9_NONISCHCARDMYOP	6	32385399	0.0204	NA	0.1051	Non-ischemic cardiomyopathy || id:finn-b-I9_NONISCHCARDMYOP	Non-ischemic cardiomyopathy	Non-ischemic cardiomyopathy || ||	TRUE	igd	1.36144e-127	0.0516265	exposure	TRUE	reported	gmFPm6	textfile	3	TRUE	0.158088	0.158088	577.427
28	rs34729112	A	G	A	G	0.667923	-0.0605	0.0168263	0.01729	FALSE	FALSE	FALSE	finn-b-I9_NONISCHCARDMYOP	6	24955272	0.0573	NA	0.2917	Non-ischemic cardiomyopathy || id:finn-b-I9_NONISCHCARDMYOP	Non-ischemic cardiomyopathy	Non-ischemic cardiomyopathy || ||	TRUE	igd	2.06728e-11	0.0996722	exposure	TRUE	reported	gmFPm6	textfile	3	TRUE	0.983174	0.0168263	44.906
29	rs41316552	C	T	C	T	-0.483343	-0.0292	0.156688	0.1551	FALSE	FALSE	FALSE	finn-b-I9_NONISCHCARDMYOP	6	32799923	0.0202	NA	0.1495	Non-ischemic cardiomyopathy || id:finn-b-I9_NONISCHCARDMYOP	Non-ischemic cardiomyopathy	Non-ischemic cardiomyopathy || ||	TRUE	igd	3.81154e-24	0.0476843	exposure	TRUE	reported	gmFPm6	textfile	3	TRUE	0.843312	0.156688	102.745
30	rs4367411	T	C	T	C	1.24542	0.0378	0.849824	0.8525	FALSE	FALSE	FALSE	finn-b-I9_NONISCHCARDMYOP	6	32571929	0.0209	NA	0.0701294	Non-ischemic cardiomyopathy || id:finn-b-I9_NONISCHCARDMYOP	Non-ischemic cardiomyopathy	Non-ischemic cardiomyopathy || ||	TRUE	igd	1.37721e-119	0.0535632	exposure	TRUE	reported	gmFPm6	textfile	3	TRUE	0.150176	0.150176	540.628
31	rs4713791	C	T	C	T	0.290662	-0.0003	0.86015	0.8613	FALSE	FALSE	FALSE	finn-b-I9_NONISCHCARDMYOP	6	34416893	0.0217	NA	0.9873	Non-ischemic cardiomyopathy || id:finn-b-I9_NONISCHCARDMYOP	Non-ischemic cardiomyopathy	Non-ischemic cardiomyopathy || ||	TRUE	igd	1.62099e-09	0.0481878	exposure	TRUE	reported	gmFPm6	textfile	3	TRUE	0.13985	0.13985	36.3833
32	rs56175143	A	G	A	G	0.388073	0.0303	0.0483628	0.04896	FALSE	FALSE	FALSE	finn-b-I9_NONISCHCARDMYOP	1	114599755	0.0343	NA	0.3775	Non-ischemic cardiomyopathy || id:finn-b-I9_NONISCHCARDMYOP	Non-ischemic cardiomyopathy	Non-ischemic cardiomyopathy || ||	TRUE	igd	3.19831e-09	0.0655409	exposure	TRUE	reported	gmFPm6	textfile	3	TRUE	0.951637	0.0483628	35.0592
33	rs57786715	A	G	A	G	-0.41519	0.0004	0.166524	0.1644	FALSE	FALSE	FALSE	finn-b-I9_NONISCHCARDMYOP	6	33948077	0.0203	NA	0.9862	Non-ischemic cardiomyopathy || id:finn-b-I9_NONISCHCARDMYOP	Non-ischemic cardiomyopathy	Non-ischemic cardiomyopathy || ||	TRUE	igd	8.64172e-20	0.0456012	exposure	TRUE	reported	gmFPm6	textfile	3	TRUE	0.833476	0.166524	82.8975
34	rs6457718	G	A	G	A	-0.436295	-0.0198	0.463647	0.4605	FALSE	FALSE	FALSE	finn-b-I9_NONISCHCARDMYOP	6	33103827	0.0151	NA	0.1891	Non-ischemic cardiomyopathy || id:finn-b-I9_NONISCHCARDMYOP	Non-ischemic cardiomyopathy	Non-ischemic cardiomyopathy || ||	TRUE	igd	1.33321e-44	0.0311392	exposure	TRUE	reported	gmFPm6	textfile	3	TRUE	0.536353	0.463647	196.311
35	rs689	T	A	T	A	0.598525	-0.0053	0.789543	0.7909	FALSE	TRUE	FALSE	finn-b-I9_NONISCHCARDMYOP	11	2182224	0.0181	NA	0.770999	Non-ischemic cardiomyopathy || id:finn-b-I9_NONISCHCARDMYOP	Non-ischemic cardiomyopathy	Non-ischemic cardiomyopathy || ||	TRUE	igd	3.72821e-45	0.0424447	exposure	TRUE	reported	gmFPm6	textfile	3	FALSE	0.210457	0.210457	198.846
36	rs6921603	G	A	G	A	-0.282106	0.0125	0.745292	0.7455	FALSE	FALSE	FALSE	finn-b-I9_NONISCHCARDMYOP	6	25422400	0.0169	NA	0.4592	Non-ischemic cardiomyopathy || id:finn-b-I9_NONISCHCARDMYOP	Non-ischemic cardiomyopathy	Non-ischemic cardiomyopathy || ||	TRUE	igd	1.13946e-16	0.0340327	exposure	TRUE	reported	gmFPm6	textfile	3	TRUE	0.254708	0.254708	68.7119
37	rs74203920	T	C	T	C	0.419309	0.0059	0.0367059	0.03689	FALSE	FALSE	FALSE	finn-b-I9_NONISCHCARDMYOP	21	45714294	0.0391	NA	0.8804	Non-ischemic cardiomyopathy || id:finn-b-I9_NONISCHCARDMYOP	Non-ischemic cardiomyopathy	Non-ischemic cardiomyopathy || ||	TRUE	igd	1.61756e-08	0.0742324	exposure	TRUE	reported	gmFPm6	textfile	3	TRUE	0.963294	0.0367059	31.9067
38	rs7754570	G	C	G	C	-0.877055	-0.0321	0.0626538	0.06199	FALSE	TRUE	FALSE	finn-b-I9_NONISCHCARDMYOP	6	32397190	0.0304	NA	0.2898	Non-ischemic cardiomyopathy || id:finn-b-I9_NONISCHCARDMYOP	Non-ischemic cardiomyopathy	Non-ischemic cardiomyopathy || ||	TRUE	igd	1.69083e-27	0.0807224	exposure	TRUE	reported	gmFPm6	textfile	3	FALSE	0.937346	0.0626538	118.05
39	rs7758346	G	T	G	T	0.500797	-0.001	0.0220108	0.0225	FALSE	FALSE	FALSE	finn-b-I9_NONISCHCARDMYOP	6	24946737	0.0501	NA	0.984	Non-ischemic cardiomyopathy || id:finn-b-I9_NONISCHCARDMYOP	Non-ischemic cardiomyopathy	Non-ischemic cardiomyopathy || ||	TRUE	igd	4.0895e-08	0.0912707	exposure	TRUE	reported	gmFPm6	textfile	3	TRUE	0.977989	0.0220108	30.1065
40	rs78868683	C	G	C	G	0.667831	0.0716	0.0265538	0.0263	FALSE	TRUE	FALSE	finn-b-I9_NONISCHCARDMYOP	6	30798277	0.0488	NA	0.1423	Non-ischemic cardiomyopathy || id:finn-b-I9_NONISCHCARDMYOP	Non-ischemic cardiomyopathy	Non-ischemic cardiomyopathy || ||	TRUE	igd	2.0488e-16	0.0812525	exposure	TRUE	reported	gmFPm6	textfile	3	FALSE	0.973446	0.0265538	67.5553
41	rs9104	A	G	A	G	-0.384392	-0.0076	0.138363	0.1369	FALSE	FALSE	FALSE	finn-b-I9_NONISCHCARDMYOP	6	26378149	0.0214	NA	0.723099	Non-ischemic cardiomyopathy || id:finn-b-I9_NONISCHCARDMYOP	Non-ischemic cardiomyopathy	Non-ischemic cardiomyopathy || ||	TRUE	igd	9.55873e-15	0.0496311	exposure	TRUE	reported	gmFPm6	textfile	3	TRUE	0.861637	0.138363	59.9848
42	rs9267835	A	C	A	C	1.18139	-0.0257	0.00265567	0.002985	FALSE	FALSE	FALSE	finn-b-I9_NONISCHCARDMYOP	6	32180623	0.1357	NA	0.8498	Non-ischemic cardiomyopathy || id:finn-b-I9_NONISCHCARDMYOP	Non-ischemic cardiomyopathy	Non-ischemic cardiomyopathy || ||	TRUE	igd	1.10088e-10	0.183093	exposure	TRUE	reported	gmFPm6	textfile	3	TRUE	0.997344	0.00265567	41.6335
43	rs9277195	T	C	T	C	0.49832	0.0001	0.500207	0.5041	FALSE	FALSE	FALSE	finn-b-I9_NONISCHCARDMYOP	6	33023926	0.0153	NA	0.9971	Non-ischemic cardiomyopathy || id:finn-b-I9_NONISCHCARDMYOP	Non-ischemic cardiomyopathy	Non-ischemic cardiomyopathy || ||	TRUE	igd	8.22811e-59	0.0308178	exposure	TRUE	reported	gmFPm6	textfile	3	TRUE	0.499793	0.499793	261.465
44	rs9404978	C	T	C	T	-0.455535	0.0458	0.0859424	0.0854	FALSE	FALSE	FALSE	finn-b-I9_NONISCHCARDMYOP	6	31075718	0.0262	NA	0.08077	Non-ischemic cardiomyopathy || id:finn-b-I9_NONISCHCARDMYOP	Non-ischemic cardiomyopathy	Non-ischemic cardiomyopathy || ||	TRUE	igd	3.62827e-13	0.0626704	exposure	TRUE	reported	gmFPm6	textfile	3	TRUE	0.914058	0.0859424	52.8346
45	rs9405035	A	G	A	G	0.482552	0.0072	0.0460118	0.04709	FALSE	FALSE	FALSE	finn-b-I9_NONISCHCARDMYOP	6	32407068	0.0346	NA	0.836	Non-ischemic cardiomyopathy || id:finn-b-I9_NONISCHCARDMYOP	Non-ischemic cardiomyopathy	Non-ischemic cardiomyopathy || ||	TRUE	igd	1.03419e-13	0.06489	exposure	TRUE	reported	gmFPm6	textfile	3	TRUE	0.953988	0.0460118	55.301
46	rs986522	G	C	G	C	-0.354554	-0.0128	0.424311	0.4227	FALSE	TRUE	TRUE	finn-b-I9_NONISCHCARDMYOP	6	33135962	0.0155	NA	0.4081	Non-ischemic cardiomyopathy || id:finn-b-I9_NONISCHCARDMYOP	Non-ischemic cardiomyopathy	Non-ischemic cardiomyopathy || ||	TRUE	igd	9.31751e-29	0.0318656	exposure	TRUE	reported	gmFPm6	textfile	3	FALSE	0.575689	0.424311	123.8

## Sheet: with renal complications
	SNP	effect_allele.exposure	other_allele.exposure	effect_allele.outcome	other_allele.outcome	beta.exposure	beta.outcome	eaf.exposure	eaf.outcome	remove	palindromic	ambiguous	id.outcome	chr	pos	se.outcome	samplesize.outcome	pval.outcome	outcome	originalname.outcome	outcome.deprecated	mr_keep.outcome	data_source.outcome	pval.exposure	se.exposure	exposure	mr_keep.exposure	pval_origin.exposure	id.exposure	data_source.exposure	action	mr_keep	EAF2	MAF	clump_kb = 5000,clump_r2 = 0.01	F
1	rs10456405	G	T	G	T	-0.649852	-0.0144	0.143994	0.1432	FALSE	FALSE	FALSE	finn-b-I9_NONISCHCARDMYOP	6	32212867	0.021	NA	0.493	Non-ischemic cardiomyopathy || id:finn-b-I9_NONISCHCARDMYOP	Non-ischemic cardiomyopathy	Non-ischemic cardiomyopathy || ||	TRUE	igd	1.41e-29	0.0575413	exposure	TRUE	reported	u3QETx	textfile	3	TRUE	0.856006	0.143994		127.547
2	rs11244	A	G	A	G	0.752987	0.0129	0.278576	0.2834	FALSE	FALSE	FALSE	finn-b-I9_NONISCHCARDMYOP	6	32780724	0.0171	NA	0.4493	Non-ischemic cardiomyopathy || id:finn-b-I9_NONISCHCARDMYOP	Non-ischemic cardiomyopathy	Non-ischemic cardiomyopathy || ||	TRUE	igd	1.32e-110	0.0336967	exposure	TRUE	reported	u3QETx	textfile	3	TRUE	0.721424	0.278576		499.344
3	rs113428559	C	G	C	G	-0.862683	0.0139	0.0322207	0.032	FALSE	TRUE	FALSE	finn-b-I9_NONISCHCARDMYOP	6	31408338	0.0417	NA	0.7383	Non-ischemic cardiomyopathy || id:finn-b-I9_NONISCHCARDMYOP	Non-ischemic cardiomyopathy	Non-ischemic cardiomyopathy || ||	TRUE	igd	3.1e-11	0.129886	exposure	TRUE	reported	u3QETx	textfile	3	FALSE	0.967779	0.0322207		44.1141
4	rs114444048	A	G	A	G	0.876508	0.0369	0.0189818	0.01918	FALSE	FALSE	FALSE	finn-b-I9_NONISCHCARDMYOP	6	33952946	0.0541	NA	0.4957	Non-ischemic cardiomyopathy || id:finn-b-I9_NONISCHCARDMYOP	Non-ischemic cardiomyopathy	Non-ischemic cardiomyopathy || ||	TRUE	igd	6.22e-19	0.0986172	exposure	TRUE	reported	u3QETx	textfile	3	TRUE	0.981018	0.0189818		78.9962
5	rs11753213	G	A	G	A	0.377665	0.0035	0.398652	0.401	FALSE	FALSE	FALSE	finn-b-I9_NONISCHCARDMYOP	6	33819582	0.0151	NA	0.8138	Non-ischemic cardiomyopathy || id:finn-b-I9_NONISCHCARDMYOP	Non-ischemic cardiomyopathy	Non-ischemic cardiomyopathy || ||	TRUE	igd	2.94e-27	0.0349226	exposure	TRUE	reported	u3QETx	textfile	3	TRUE	0.601348	0.398652		116.95
6	rs11758089	C	T	C	T	0.34598	0.0035	0.151649	0.1531	FALSE	FALSE	FALSE	finn-b-I9_NONISCHCARDMYOP	6	26374549	0.0206	NA	0.866	Non-ischemic cardiomyopathy || id:finn-b-I9_NONISCHCARDMYOP	Non-ischemic cardiomyopathy	Non-ischemic cardiomyopathy || ||	TRUE	igd	3e-14	0.0455333	exposure	TRUE	reported	u3QETx	textfile	3	TRUE	0.848351	0.151649		57.7356
7	rs12662632	C	G	C	G	-0.792674	-0.0283	0.027292	0.02685	FALSE	TRUE	FALSE	finn-b-I9_NONISCHCARDMYOP	6	32578383	0.0447	NA	0.527499	Non-ischemic cardiomyopathy || id:finn-b-I9_NONISCHCARDMYOP	Non-ischemic cardiomyopathy	Non-ischemic cardiomyopathy || ||	TRUE	igd	1.56e-08	0.140183	exposure	TRUE	reported	u3QETx	textfile	3	FALSE	0.972708	0.027292		31.9741
8	rs13213778	A	C	A	C	-1.21794	-0.008	0.0208228	0.02081	FALSE	FALSE	FALSE	finn-b-I9_NONISCHCARDMYOP	6	32585052	0.0513	NA	0.8768	Non-ischemic cardiomyopathy || id:finn-b-I9_NONISCHCARDMYOP	Non-ischemic cardiomyopathy	Non-ischemic cardiomyopathy || ||	TRUE	igd	4.9e-12	0.176294	exposure	TRUE	reported	u3QETx	textfile	3	TRUE	0.979177	0.0208228		47.7284
9	rs13214608	A	G	A	G	0.653571	-0.0002	0.0397547	0.04069	FALSE	FALSE	FALSE	finn-b-I9_NONISCHCARDMYOP	6	30068613	0.0373	NA	0.9962	Non-ischemic cardiomyopathy || id:finn-b-I9_NONISCHCARDMYOP	Non-ischemic cardiomyopathy	Non-ischemic cardiomyopathy || ||	TRUE	igd	1.07e-18	0.0740372	exposure	TRUE	reported	u3QETx	textfile	3	TRUE	0.960245	0.0397547		77.9266
10	rs144580787	A	G	A	G	-0.482532	0.0241	0.0778946	0.07692	FALSE	FALSE	FALSE	finn-b-I9_NONISCHCARDMYOP	6	30760297	0.0275	NA	0.3814	Non-ischemic cardiomyopathy || id:finn-b-I9_NONISCHCARDMYOP	Non-ischemic cardiomyopathy	Non-ischemic cardiomyopathy || ||	TRUE	igd	1.85e-10	0.0757151	exposure	TRUE	reported	u3QETx	textfile	3	TRUE	0.922105	0.0778946		40.6151
11	rs149340530	A	G	A	G	0.494981	0.0004	0.0893779	0.09117	FALSE	FALSE	FALSE	finn-b-I9_NONISCHCARDMYOP	6	27542460	0.0256	NA	0.987	Non-ischemic cardiomyopathy || id:finn-b-I9_NONISCHCARDMYOP	Non-ischemic cardiomyopathy	Non-ischemic cardiomyopathy || ||	TRUE	igd	4.78e-20	0.0539855	exposure	TRUE	reported	u3QETx	textfile	3	TRUE	0.910622	0.0893779		84.0665
12	rs151102334	T	C	T	C	-0.785291	0.0038	0.0632426	0.061	FALSE	FALSE	FALSE	finn-b-I9_NONISCHCARDMYOP	6	32743495	0.0305	NA	0.9003	Non-ischemic cardiomyopathy || id:finn-b-I9_NONISCHCARDMYOP	Non-ischemic cardiomyopathy	Non-ischemic cardiomyopathy || ||	TRUE	igd	2.45e-18	0.0899097	exposure	TRUE	reported	u3QETx	textfile	3	TRUE	0.936757	0.0632426		76.2866
13	rs185848955	A	T	A	T	0.447713	0.0443	0.0377422	0.03857	FALSE	TRUE	FALSE	finn-b-I9_NONISCHCARDMYOP	6	26800955	0.0382	NA	0.2461	Non-ischemic cardiomyopathy || id:finn-b-I9_NONISCHCARDMYOP	Non-ischemic cardiomyopathy	Non-ischemic cardiomyopathy || ||	TRUE	igd	3.4e-08	0.0811144	exposure	TRUE	reported	u3QETx	textfile	3	FALSE	0.962258	0.0377422		30.4652
14	rs189853531	A	C	A	C	1.18672	0.0182	0.00598855	0.006173	FALSE	FALSE	FALSE	finn-b-I9_NONISCHCARDMYOP	6	33299511	0.0962	NA	0.8503	Non-ischemic cardiomyopathy || id:finn-b-I9_NONISCHCARDMYOP	Non-ischemic cardiomyopathy	Non-ischemic cardiomyopathy || ||	TRUE	igd	1.52e-14	0.154409	exposure	TRUE	reported	u3QETx	textfile	3	TRUE	0.994011	0.00598855		59.0679
15	rs2476601	G	A	G	A	-0.482686	-0.0252	0.853201	0.8515	FALSE	FALSE	FALSE	finn-b-I9_NONISCHCARDMYOP	1	114377568	0.0206	NA	0.2223	Non-ischemic cardiomyopathy || id:finn-b-I9_NONISCHCARDMYOP	Non-ischemic cardiomyopathy	Non-ischemic cardiomyopathy || ||	TRUE	igd	1.14e-27	0.0442801	exposure	TRUE	reported	u3QETx	textfile	3	TRUE	0.146799	0.146799		118.826
16	rs2516486	G	A	G	A	-0.553283	-0.0012	0.208453	0.2062	FALSE	FALSE	FALSE	finn-b-I9_NONISCHCARDMYOP	6	31494202	0.0238	NA	0.9597	Non-ischemic cardiomyopathy || id:finn-b-I9_NONISCHCARDMYOP	Non-ischemic cardiomyopathy	Non-ischemic cardiomyopathy || ||	TRUE	igd	1.07e-30	0.0480373	exposure	TRUE	reported	u3QETx	textfile	3	TRUE	0.791547	0.208453		132.659
17	rs2596557	G	T	G	T	-0.49555	-0.0011	0.0768192	0.0763	FALSE	FALSE	FALSE	finn-b-I9_NONISCHCARDMYOP	6	31380852	0.0275	NA	0.9693	Non-ischemic cardiomyopathy || id:finn-b-I9_NONISCHCARDMYOP	Non-ischemic cardiomyopathy	Non-ischemic cardiomyopathy || ||	TRUE	igd	6.93e-11	0.0759788	exposure	TRUE	reported	u3QETx	textfile	3	TRUE	0.923181	0.0768192		42.5393
18	rs28465400	T	C	T	C	-0.612848	-0.0201	0.0865152	0.08417	FALSE	FALSE	FALSE	finn-b-I9_NONISCHCARDMYOP	6	29839523	0.0264	NA	0.4453	Non-ischemic cardiomyopathy || id:finn-b-I9_NONISCHCARDMYOP	Non-ischemic cardiomyopathy	Non-ischemic cardiomyopathy || ||	TRUE	igd	6.49e-17	0.0733428	exposure	TRUE	reported	u3QETx	textfile	3	TRUE	0.913485	0.0865152		69.8217
19	rs3132558	G	C	G	C	0.468574	-0.0015	0.730241	0.7315	FALSE	TRUE	FALSE	finn-b-I9_NONISCHCARDMYOP	6	31105466	0.0166	NA	0.9272	Non-ischemic cardiomyopathy || id:finn-b-I9_NONISCHCARDMYOP	Non-ischemic cardiomyopathy	Non-ischemic cardiomyopathy || ||	TRUE	igd	2.31e-28	0.0424233	exposure	TRUE	reported	u3QETx	textfile	3	FALSE	0.269759	0.269759		121.997
20	rs36229731	C	A	C	A	-0.502213	0.0198	0.207962	0.2044	FALSE	FALSE	FALSE	finn-b-I9_NONISCHCARDMYOP	6	32593547	0.0286	NA	0.4899	Non-ischemic cardiomyopathy || id:finn-b-I9_NONISCHCARDMYOP	Non-ischemic cardiomyopathy	Non-ischemic cardiomyopathy || ||	TRUE	igd	4.1e-26	0.0475125	exposure	TRUE	reported	u3QETx	textfile	3	TRUE	0.792038	0.207962		111.728
21	rs36229731	C	A	A	T	-0.502213	-0.1246	0.207962	0.004788	TRUE	FALSE	FALSE	finn-b-I9_NONISCHCARDMYOP	6	32593547	0.108	NA	0.2487	Non-ischemic cardiomyopathy || id:finn-b-I9_NONISCHCARDMYOP	Non-ischemic cardiomyopathy	Non-ischemic cardiomyopathy || ||	TRUE	igd	4.1e-26	0.0475125	exposure	TRUE	reported	u3QETx	textfile	3	FALSE	0.792038	0.207962		111.728
22	rs57493997	C	T	C	T	-0.415963	-0.0378	0.0849475	0.08327	FALSE	FALSE	FALSE	finn-b-I9_NONISCHCARDMYOP	6	34443523	0.0277	NA	0.1731	Non-ischemic cardiomyopathy || id:finn-b-I9_NONISCHCARDMYOP	Non-ischemic cardiomyopathy	Non-ischemic cardiomyopathy || ||	TRUE	igd	5.82e-09	0.0714494	exposure	TRUE	reported	u3QETx	textfile	3	TRUE	0.915053	0.0849475		33.8932
23	rs62404579	T	G	T	G	-0.360758	-0.0427	0.112066	0.1116	FALSE	FALSE	FALSE	finn-b-I9_NONISCHCARDMYOP	6	32376019	0.0236	NA	0.0707799	Non-ischemic cardiomyopathy || id:finn-b-I9_NONISCHCARDMYOP	Non-ischemic cardiomyopathy	Non-ischemic cardiomyopathy || ||	TRUE	igd	4.53e-09	0.0615265	exposure	TRUE	reported	u3QETx	textfile	3	TRUE	0.887934	0.112066		34.3801
24	rs6921603	G	A	G	A	-0.243972	0.0125	0.745427	0.7455	FALSE	FALSE	FALSE	finn-b-I9_NONISCHCARDMYOP	6	25422400	0.0169	NA	0.4592	Non-ischemic cardiomyopathy || id:finn-b-I9_NONISCHCARDMYOP	Non-ischemic cardiomyopathy	Non-ischemic cardiomyopathy || ||	TRUE	igd	4.08e-10	0.0390294	exposure	TRUE	reported	u3QETx	textfile	3	TRUE	0.254573	0.254573		39.0748
25	rs76953732	A	C	A	C	0.397455	0.0277	0.0682787	0.06881	FALSE	FALSE	FALSE	finn-b-I9_NONISCHCARDMYOP	6	33846235	0.0295	NA	0.3464	Non-ischemic cardiomyopathy || id:finn-b-I9_NONISCHCARDMYOP	Non-ischemic cardiomyopathy	Non-ischemic cardiomyopathy || ||	TRUE	igd	2.68e-10	0.062926	exposure	TRUE	reported	u3QETx	textfile	3	TRUE	0.931721	0.0682787		39.8947
26	rs8192574	A	G	A	G	1.16903	-0.0021	0.0281324	0.02966	FALSE	FALSE	FALSE	finn-b-I9_NONISCHCARDMYOP	6	32169145	0.0436	NA	0.9613	Non-ischemic cardiomyopathy || id:finn-b-I9_NONISCHCARDMYOP	Non-ischemic cardiomyopathy	Non-ischemic cardiomyopathy || ||	TRUE	igd	1.47e-59	0.0718263	exposure	TRUE	reported	u3QETx	textfile	3	TRUE	0.971868	0.0281324		264.901
27	rs9264181	T	C	T	C	0.507894	-0.0037	0.403959	0.409	FALSE	FALSE	FALSE	finn-b-I9_NONISCHCARDMYOP	6	31219922	0.0163	NA	0.8216	Non-ischemic cardiomyopathy || id:finn-b-I9_NONISCHCARDMYOP	Non-ischemic cardiomyopathy	Non-ischemic cardiomyopathy || ||	TRUE	igd	1.42e-49	0.0343122	exposure	TRUE	reported	u3QETx	textfile	3	TRUE	0.596041	0.403959		219.103
28	rs9269450	A	G	A	G	1.14142	0.0362	0.841299	0.8458	FALSE	FALSE	FALSE	finn-b-I9_NONISCHCARDMYOP	6	32542020	0.0205	NA	0.0773802	Non-ischemic cardiomyopathy || id:finn-b-I9_NONISCHCARDMYOP	Non-ischemic cardiomyopathy	Non-ischemic cardiomyopathy || ||	TRUE	igd	3.53e-85	0.0583609	exposure	TRUE	reported	u3QETx	textfile	3	TRUE	0.158701	0.158701		382.514
29	rs9272131	T	C	T	C	1.21014	0.0622	0.106609	0.1145	FALSE	FALSE	FALSE	finn-b-I9_NONISCHCARDMYOP	6	32600671	0.0234	NA	0.00788806	Non-ischemic cardiomyopathy || id:finn-b-I9_NONISCHCARDMYOP	Non-ischemic cardiomyopathy	Non-ischemic cardiomyopathy || ||	TRUE	igd	1e-200	0.0390211	exposure	TRUE	reported	u3QETx	textfile	3	TRUE	0.893391	0.106609		961.772
30	rs9277184	A	G	A	G	0.431184	0.03	0.85846	0.8602	FALSE	FALSE	FALSE	finn-b-I9_NONISCHCARDMYOP	6	33023399	0.0214	NA	0.1598	Non-ischemic cardiomyopathy || id:finn-b-I9_NONISCHCARDMYOP	Non-ischemic cardiomyopathy	Non-ischemic cardiomyopathy || ||	TRUE	igd	1.5e-14	0.0560891	exposure	TRUE	reported	u3QETx	textfile	3	TRUE	0.14154	0.14154		59.0974
31	rs9277195	T	C	T	C	0.448035	0.0001	0.499946	0.5041	FALSE	FALSE	FALSE	finn-b-I9_NONISCHCARDMYOP	6	33023926	0.0153	NA	0.9971	Non-ischemic cardiomyopathy || id:finn-b-I9_NONISCHCARDMYOP	Non-ischemic cardiomyopathy	Non-ischemic cardiomyopathy || ||	TRUE	igd	4.1e-37	0.0351988	exposure	TRUE	reported	u3QETx	textfile	3	TRUE	0.500054	0.499946		162.02
32	rs9394158	T	G	T	G	0.304935	-0.037	0.281241	0.2826	FALSE	FALSE	FALSE	finn-b-I9_NONISCHCARDMYOP	6	33613367	0.0165	NA	0.02552	Non-ischemic cardiomyopathy || id:finn-b-I9_NONISCHCARDMYOP	Non-ischemic cardiomyopathy	Non-ischemic cardiomyopathy || ||	TRUE	igd	6.71e-16	0.0377597	exposure	TRUE	reported	u3QETx	textfile	3	TRUE	0.718759	0.281241		65.2165

## Sheet: with ketoacidosis
	SNP	effect_allele.exposure	other_allele.exposure	effect_allele.outcome	other_allele.outcome	beta.exposure	beta.outcome	eaf.exposure	eaf.outcome	remove	palindromic	ambiguous	id.outcome	chr	pos	se.outcome	samplesize.outcome	pval.outcome	outcome	originalname.outcome	outcome.deprecated	mr_keep.outcome	data_source.outcome	pval.exposure	se.exposure	exposure	mr_keep.exposure	pval_origin.exposure	id.exposure	data_source.exposure	action	mr_keep	EAF2	MAF	PHENOSCANNER	F
1	rs10946833	A	G	A	G	-0.259215	0.0123	0.186482	0.1856	FALSE	FALSE	FALSE	finn-b-I9_NONISCHCARDMYOP	6	26514958	0.0189	NA	0.5153	Non-ischemic cardiomyopathy || id:finn-b-I9_NONISCHCARDMYOP	Non-ischemic cardiomyopathy	Non-ischemic cardiomyopathy || ||	TRUE	igd	6.94097e-10	0.0420297	exposure	TRUE	reported	4fwpO1	textfile	3	TRUE	0.813518	0.186482		38.0371
2	rs10947140	A	G	A	G	0.482834	-0.0196	0.256486	0.2588	FALSE	FALSE	FALSE	finn-b-I9_NONISCHCARDMYOP	6	31102143	0.0168	NA	0.2436	Non-ischemic cardiomyopathy || id:finn-b-I9_NONISCHCARDMYOP	Non-ischemic cardiomyopathy	Non-ischemic cardiomyopathy || ||	TRUE	igd	1.55382e-50	0.0322962	exposure	TRUE	reported	4fwpO1	textfile	3	TRUE	0.743514	0.256486		223.508
3	rs1131017	G	C	G	C	-0.198449	-0.0051	0.579233	0.5776	FALSE	TRUE	TRUE	finn-b-I9_NONISCHCARDMYOP	12	56435929	0.0149	NA	0.7309	Non-ischemic cardiomyopathy || id:finn-b-I9_NONISCHCARDMYOP	Non-ischemic cardiomyopathy	Non-ischemic cardiomyopathy || ||	TRUE	igd	2.1738e-10	0.031259	exposure	TRUE	reported	4fwpO1	textfile	3	FALSE	0.420767	0.420767		40.304
4	rs115708172	A	C	A	G	0.78168	-0.0592	0.0116804	0.02611	TRUE	FALSE	FALSE	finn-b-I9_NONISCHCARDMYOP	6	23848416	0.0464	NA	0.2024	Non-ischemic cardiomyopathy || id:finn-b-I9_NONISCHCARDMYOP	Non-ischemic cardiomyopathy	Non-ischemic cardiomyopathy || ||	TRUE	igd	2.23049e-12	0.111362	exposure	TRUE	reported	4fwpO1	textfile	3	FALSE	0.98832	0.0116804		49.2702
5	rs115708172	A	C	A	C	0.78168	-0.1725	0.0116804	0.01184	FALSE	FALSE	FALSE	finn-b-I9_NONISCHCARDMYOP	6	23848416	0.0703	NA	0.0141198	Non-ischemic cardiomyopathy || id:finn-b-I9_NONISCHCARDMYOP	Non-ischemic cardiomyopathy	Non-ischemic cardiomyopathy || ||	TRUE	igd	2.23049e-12	0.111362	exposure	TRUE	reported	4fwpO1	textfile	3	TRUE	0.98832	0.0116804		49.2702
6	rs1165192	T	C	T	C	0.238566	-0.0049	0.589242	0.5897	FALSE	FALSE	FALSE	finn-b-I9_NONISCHCARDMYOP	6	25847730	0.0149	NA	0.742299	Non-ischemic cardiomyopathy || id:finn-b-I9_NONISCHCARDMYOP	Non-ischemic cardiomyopathy	Non-ischemic cardiomyopathy || ||	TRUE	igd	5.79429e-14	0.0317554	exposure	TRUE	reported	4fwpO1	textfile	3	TRUE	0.410758	0.410758		56.4393
7	rs11753213	G	A	G	A	0.426262	0.0035	0.398903	0.401	FALSE	FALSE	FALSE	finn-b-I9_NONISCHCARDMYOP	6	33819582	0.0151	NA	0.8138	Non-ischemic cardiomyopathy || id:finn-b-I9_NONISCHCARDMYOP	Non-ischemic cardiomyopathy	Non-ischemic cardiomyopathy || ||	TRUE	igd	3.78355e-45	0.0302308	exposure	TRUE	reported	4fwpO1	textfile	3	TRUE	0.601097	0.398903		198.817
8	rs11753487	C	T	C	T	0.37033	0.0178	0.13303	0.1348	FALSE	FALSE	FALSE	finn-b-I9_NONISCHCARDMYOP	6	26341314	0.0217	NA	0.412	Non-ischemic cardiomyopathy || id:finn-b-I9_NONISCHCARDMYOP	Non-ischemic cardiomyopathy	Non-ischemic cardiomyopathy || ||	TRUE	igd	4.01144e-19	0.0414395	exposure	TRUE	reported	4fwpO1	textfile	3	TRUE	0.86697	0.13303		79.8636
9	rs12055445	G	A	G	A	-0.707871	-0.001	0.513058	0.5088	FALSE	FALSE	FALSE	finn-b-I9_NONISCHCARDMYOP	6	32626739	0.0173	NA	0.9561	Non-ischemic cardiomyopathy || id:finn-b-I9_NONISCHCARDMYOP	Non-ischemic cardiomyopathy	Non-ischemic cardiomyopathy || ||	TRUE	igd	1.64059e-128	0.029351	exposure	TRUE	reported	4fwpO1	textfile	3	TRUE	0.486942	0.486942		581.651
10	rs12661981	G	C	G	C	0.73413	-0.0629	0.0169972	0.01733	FALSE	TRUE	FALSE	finn-b-I9_NONISCHCARDMYOP	6	24439364	0.0563	NA	0.2635	Non-ischemic cardiomyopathy || id:finn-b-I9_NONISCHCARDMYOP	Non-ischemic cardiomyopathy	Non-ischemic cardiomyopathy || ||	TRUE	igd	3.15283e-15	0.0931082	exposure	TRUE	reported	4fwpO1	textfile	3	FALSE	0.983003	0.0169972		62.1685
11	rs12663370	G	T	G	T	0.557037	-0.0101	0.148541	0.1505	FALSE	FALSE	FALSE	finn-b-I9_NONISCHCARDMYOP	6	33607373	0.0209	NA	0.6305	Non-ischemic cardiomyopathy || id:finn-b-I9_NONISCHCARDMYOP	Non-ischemic cardiomyopathy	Non-ischemic cardiomyopathy || ||	TRUE	igd	3.20996e-49	0.0377725	exposure	TRUE	reported	4fwpO1	textfile	3	TRUE	0.851459	0.148541		217.479
12	rs13198285	C	G	C	G	0.587544	-0.1302	0.0187632	0.0191	FALSE	TRUE	FALSE	finn-b-I9_NONISCHCARDMYOP	6	23986916	0.0537	NA	0.0154	Non-ischemic cardiomyopathy || id:finn-b-I9_NONISCHCARDMYOP	Non-ischemic cardiomyopathy	Non-ischemic cardiomyopathy || ||	TRUE	igd	3.9764e-10	0.0939326	exposure	TRUE	reported	4fwpO1	textfile	3	FALSE	0.981237	0.0187632		39.1244
13	rs13205975	A	G	A	G	-0.748221	0.0034	0.0382005	0.03846	FALSE	FALSE	FALSE	finn-b-I9_NONISCHCARDMYOP	6	32970865	0.0375	NA	0.9269	Non-ischemic cardiomyopathy || id:finn-b-I9_NONISCHCARDMYOP	Non-ischemic cardiomyopathy	Non-ischemic cardiomyopathy || ||	TRUE	igd	9.7949e-14	0.100518	exposure	TRUE	reported	4fwpO1	textfile	3	TRUE	0.9618	0.0382005		55.408
14	rs138215943	A	T	A	T	0.727449	-0.0229	0.0232091	0.02457	FALSE	TRUE	FALSE	finn-b-I9_NONISCHCARDMYOP	6	28984313	0.0487	NA	0.637901	Non-ischemic cardiomyopathy || id:finn-b-I9_NONISCHCARDMYOP	Non-ischemic cardiomyopathy	Non-ischemic cardiomyopathy || ||	TRUE	igd	3.72821e-19	0.081327	exposure	TRUE	reported	4fwpO1	textfile	3	FALSE	0.976791	0.0232091		80.0084
15	rs1383258	T	C	T	C	1.53075	0.0197	0.0511721	0.05527	FALSE	FALSE	FALSE	finn-b-I9_NONISCHCARDMYOP	6	32783405	0.0325	NA	0.5447	Non-ischemic cardiomyopathy || id:finn-b-I9_NONISCHCARDMYOP	Non-ischemic cardiomyopathy	Non-ischemic cardiomyopathy || ||	TRUE	igd	1e-200	0.0417983	exposure	TRUE	reported	4fwpO1	textfile	3	TRUE	0.948828	0.0511721		1341.19
16	rs144155310	C	A	C	A	1.43232	0.0178	0.00605079	0.006173	FALSE	FALSE	FALSE	finn-b-I9_NONISCHCARDMYOP	6	33290953	0.0962	NA	0.8531	Non-ischemic cardiomyopathy || id:finn-b-I9_NONISCHCARDMYOP	Non-ischemic cardiomyopathy	Non-ischemic cardiomyopathy || ||	TRUE	igd	1.4696e-31	0.122547	exposure	TRUE	reported	4fwpO1	textfile	3	TRUE	0.993949	0.00605079		136.608
17	rs148242149	T	C	T	C	-0.968182	-0.0529	0.0190096	0.0188	FALSE	FALSE	FALSE	finn-b-I9_NONISCHCARDMYOP	6	32426019	0.0539	NA	0.3269	Non-ischemic cardiomyopathy || id:finn-b-I9_NONISCHCARDMYOP	Non-ischemic cardiomyopathy	Non-ischemic cardiomyopathy || ||	TRUE	igd	1.82806e-10	0.151869	exposure	TRUE	reported	4fwpO1	textfile	3	TRUE	0.98099	0.0190096		40.6421
18	rs148486056	T	C	T	C	-0.738884	0.0945	0.0318851	0.0321	FALSE	FALSE	FALSE	finn-b-I9_NONISCHCARDMYOP	6	33856598	0.0433	NA	0.0290603	Non-ischemic cardiomyopathy || id:finn-b-I9_NONISCHCARDMYOP	Non-ischemic cardiomyopathy	Non-ischemic cardiomyopathy || ||	TRUE	igd	1.42955e-11	0.109385	exposure	TRUE	reported	4fwpO1	textfile	3	TRUE	0.968115	0.0318851		45.6286
19	rs1565364	C	G	C	G	-0.243909	-0.0114	0.739229	0.7383	FALSE	TRUE	FALSE	finn-b-I9_NONISCHCARDMYOP	6	34048526	0.0169	NA	0.498	Non-ischemic cardiomyopathy || id:finn-b-I9_NONISCHCARDMYOP	Non-ischemic cardiomyopathy	Non-ischemic cardiomyopathy || ||	TRUE	igd	6.60998e-13	0.0339364	exposure	TRUE	reported	4fwpO1	textfile	3	FALSE	0.260771	0.260771		51.6564
20	rs17208209	A	G	A	G	-1.30566	-0.0446	0.0228005	0.02229	FALSE	FALSE	FALSE	finn-b-I9_NONISCHCARDMYOP	6	32195376	0.0495	NA	0.367	Non-ischemic cardiomyopathy || id:finn-b-I9_NONISCHCARDMYOP	Non-ischemic cardiomyopathy	Non-ischemic cardiomyopathy || ||	TRUE	igd	2.30675e-17	0.154021	exposure	TRUE	reported	4fwpO1	textfile	3	TRUE	0.977199	0.0228005		71.8622
21	rs1742139	A	T	A	T	0.335744	0.0267	0.892145	0.8927	FALSE	TRUE	FALSE	finn-b-I9_NONISCHCARDMYOP	6	36901210	0.0242	NA	0.2713	Non-ischemic cardiomyopathy || id:finn-b-I9_NONISCHCARDMYOP	Non-ischemic cardiomyopathy	Non-ischemic cardiomyopathy || ||	TRUE	igd	9.79242e-10	0.0549252	exposure	TRUE	reported	4fwpO1	textfile	3	FALSE	0.107855	0.107855		37.3657
22	rs204896	T	C	T	C	-0.948573	-0.0551	0.0715867	0.0711	FALSE	FALSE	FALSE	finn-b-I9_NONISCHCARDMYOP	6	32064098	0.0284	NA	0.0525001	Non-ischemic cardiomyopathy || id:finn-b-I9_NONISCHCARDMYOP	Non-ischemic cardiomyopathy	Non-ischemic cardiomyopathy || ||	TRUE	igd	1.07029e-35	0.0760603	exposure	TRUE	reported	4fwpO1	textfile	3	TRUE	0.928413	0.0715867		155.534
23	rs2073045	A	G	A	G	0.906323	0.0075	0.309876	0.3102	FALSE	FALSE	FALSE	finn-b-I9_NONISCHCARDMYOP	6	32339548	0.0171	NA	0.6624	Non-ischemic cardiomyopathy || id:finn-b-I9_NONISCHCARDMYOP	Non-ischemic cardiomyopathy	Non-ischemic cardiomyopathy || ||	TRUE	igd	1e-200	0.0282278	exposure	TRUE	reported	4fwpO1	textfile	3	TRUE	0.690124	0.309876		1030.89
24	rs2229092	C	A	C	A	-0.475168	0.0278	0.0542691	0.05398	FALSE	FALSE	FALSE	finn-b-I9_NONISCHCARDMYOP	6	31540757	0.0325	NA	0.3924	Non-ischemic cardiomyopathy || id:finn-b-I9_NONISCHCARDMYOP	Non-ischemic cardiomyopathy	Non-ischemic cardiomyopathy || ||	TRUE	igd	1.05825e-09	0.0778917	exposure	TRUE	reported	4fwpO1	textfile	3	TRUE	0.945731	0.0542691		37.2145
25	rs2266161	A	G	A	G	0.533812	-0.0214	0.118729	0.1199	FALSE	FALSE	FALSE	finn-b-I9_NONISCHCARDMYOP	6	31416025	0.0227	NA	0.3461	Non-ischemic cardiomyopathy || id:finn-b-I9_NONISCHCARDMYOP	Non-ischemic cardiomyopathy	Non-ischemic cardiomyopathy || ||	TRUE	igd	3.97375e-38	0.04135	exposure	TRUE	reported	4fwpO1	textfile	3	TRUE	0.881271	0.118729		166.658
26	rs231770	T	C	T	C	0.20003	0.016	0.513197	0.5135	FALSE	FALSE	FALSE	finn-b-I9_NONISCHCARDMYOP	2	204729153	0.0147	NA	0.2743	Non-ischemic cardiomyopathy || id:finn-b-I9_NONISCHCARDMYOP	Non-ischemic cardiomyopathy	Non-ischemic cardiomyopathy || ||	TRUE	igd	1.45747e-10	0.0312071	exposure	TRUE	reported	4fwpO1	textfile	3	TRUE	0.486803	0.486803		41.085
27	rs2476601	G	A	G	A	-0.528384	-0.0252	0.853028	0.8515	FALSE	FALSE	FALSE	finn-b-I9_NONISCHCARDMYOP	1	114377568	0.0206	NA	0.2223	Non-ischemic cardiomyopathy || id:finn-b-I9_NONISCHCARDMYOP	Non-ischemic cardiomyopathy	Non-ischemic cardiomyopathy || ||	TRUE	igd	5.64677e-43	0.0384488	exposure	TRUE	reported	4fwpO1	textfile	3	TRUE	0.146972	0.146972		188.857
28	rs2571405	G	A	G	A	0.336012	0.007	0.749697	0.7515	FALSE	FALSE	FALSE	finn-b-I9_NONISCHCARDMYOP	6	29934109	0.017	NA	0.6805	Non-ischemic cardiomyopathy || id:finn-b-I9_NONISCHCARDMYOP	Non-ischemic cardiomyopathy	Non-ischemic cardiomyopathy || ||	TRUE	igd	3.20922e-19	0.037496	exposure	TRUE	reported	4fwpO1	textfile	3	TRUE	0.250303	0.250303		80.3045
29	rs28746846	T	C	T	C	0.89964	0.0269	0.26885	0.2749	FALSE	FALSE	FALSE	finn-b-I9_NONISCHCARDMYOP	6	32634261	0.0166	NA	0.1064	Non-ischemic cardiomyopathy || id:finn-b-I9_NONISCHCARDMYOP	Non-ischemic cardiomyopathy	Non-ischemic cardiomyopathy || ||	TRUE	igd	1e-200	0.0286678	exposure	TRUE	reported	4fwpO1	textfile	3	TRUE	0.73115	0.26885		984.802
30	rs3184504	C	T	C	T	-0.209436	-0.044	0.592105	0.5924	FALSE	FALSE	FALSE	finn-b-I9_NONISCHCARDMYOP	12	111884608	0.0149	NA	0.00316804	Non-ischemic cardiomyopathy || id:finn-b-I9_NONISCHCARDMYOP	Non-ischemic cardiomyopathy	Non-ischemic cardiomyopathy || ||	TRUE	igd	2.0017e-11	0.0312315	exposure	TRUE	reported	4fwpO1	textfile	3	TRUE	0.407895	0.407895	BLOOD PRESSURE	44.9694
31	rs34137317	T	C	T	C	-1.53345	-0.0018	0.0121978	0.01204	FALSE	FALSE	FALSE	finn-b-I9_NONISCHCARDMYOP	6	31604894	0.0699	NA	0.9794	Non-ischemic cardiomyopathy || id:finn-b-I9_NONISCHCARDMYOP	Non-ischemic cardiomyopathy	Non-ischemic cardiomyopathy || ||	TRUE	igd	1.69239e-12	0.217273	exposure	TRUE	reported	4fwpO1	textfile	3	TRUE	0.987802	0.0121978		49.8113
32	rs34729112	A	G	A	G	0.692764	-0.0605	0.0168337	0.01729	FALSE	FALSE	FALSE	finn-b-I9_NONISCHCARDMYOP	6	24955272	0.0573	NA	0.2917	Non-ischemic cardiomyopathy || id:finn-b-I9_NONISCHCARDMYOP	Non-ischemic cardiomyopathy	Non-ischemic cardiomyopathy || ||	TRUE	igd	1.57725e-12	0.0980207	exposure	TRUE	reported	4fwpO1	textfile	3	TRUE	0.983166	0.0168337		49.9499
33	rs368659397	T	C	T	C	-1.24384	0.0451	0.0229846	0.02258	FALSE	FALSE	FALSE	finn-b-I9_NONISCHCARDMYOP	6	32891779	0.0494	NA	0.3616	Non-ischemic cardiomyopathy || id:finn-b-I9_NONISCHCARDMYOP	Non-ischemic cardiomyopathy	Non-ischemic cardiomyopathy || ||	TRUE	igd	3.28171e-17	0.147443	exposure	TRUE	reported	4fwpO1	textfile	3	TRUE	0.977015	0.0229846		71.1673
34	rs3798544	A	G	A	G	0.223179	0.0274	0.185249	0.1857	FALSE	FALSE	FALSE	finn-b-I9_NONISCHCARDMYOP	6	34520267	0.0189	NA	0.1469	Non-ischemic cardiomyopathy || id:finn-b-I9_NONISCHCARDMYOP	Non-ischemic cardiomyopathy	Non-ischemic cardiomyopathy || ||	TRUE	igd	4.86934e-09	0.03814	exposure	TRUE	reported	4fwpO1	textfile	3	TRUE	0.814751	0.185249		34.2409
35	rs56097866	T	C	T	C	-0.357088	0.0015	0.160173	0.1584	FALSE	FALSE	FALSE	finn-b-I9_NONISCHCARDMYOP	6	34238004	0.0206	NA	0.9404	Non-ischemic cardiomyopathy || id:finn-b-I9_NONISCHCARDMYOP	Non-ischemic cardiomyopathy	Non-ischemic cardiomyopathy || ||	TRUE	igd	4.88652e-15	0.0456062	exposure	TRUE	reported	4fwpO1	textfile	3	TRUE	0.839827	0.160173		61.306
36	rs62403863	G	A	G	A	0.399378	-0.0338	0.0562605	0.05723	FALSE	FALSE	FALSE	finn-b-I9_NONISCHCARDMYOP	6	27429955	0.0317	NA	0.2872	Non-ischemic cardiomyopathy || id:finn-b-I9_NONISCHCARDMYOP	Non-ischemic cardiomyopathy	Non-ischemic cardiomyopathy || ||	TRUE	igd	2.29298e-11	0.0597332	exposure	TRUE	reported	4fwpO1	textfile	3	TRUE	0.943739	0.0562605		44.703
37	rs689	T	A	T	A	0.676065	-0.0053	0.789616	0.7909	FALSE	TRUE	FALSE	finn-b-I9_NONISCHCARDMYOP	11	2182224	0.0181	NA	0.770999	Non-ischemic cardiomyopathy || id:finn-b-I9_NONISCHCARDMYOP	Non-ischemic cardiomyopathy	Non-ischemic cardiomyopathy || ||	TRUE	igd	4.97852e-57	0.0424795	exposure	TRUE	reported	4fwpO1	textfile	3	FALSE	0.210384	0.210384		253.29
38	rs6919344	A	G	A	G	-0.36336	-0.009	0.598122	0.5976	FALSE	FALSE	FALSE	finn-b-I9_NONISCHCARDMYOP	6	29127687	0.0155	NA	0.5598	Non-ischemic cardiomyopathy || id:finn-b-I9_NONISCHCARDMYOP	Non-ischemic cardiomyopathy	Non-ischemic cardiomyopathy || ||	TRUE	igd	1.54206e-32	0.0305912	exposure	TRUE	reported	4fwpO1	textfile	3	TRUE	0.401878	0.401878		141.085
39	rs6921603	G	A	G	A	-0.269483	0.0125	0.745294	0.7455	FALSE	FALSE	FALSE	finn-b-I9_NONISCHCARDMYOP	6	25422400	0.0169	NA	0.4592	Non-ischemic cardiomyopathy || id:finn-b-I9_NONISCHCARDMYOP	Non-ischemic cardiomyopathy	Non-ischemic cardiomyopathy || ||	TRUE	igd	1.53709e-15	0.0337955	exposure	TRUE	reported	4fwpO1	textfile	3	TRUE	0.254706	0.254706		63.5836
40	rs6927689	A	T	A	T	-0.248787	-0.0328	0.189616	0.1884	FALSE	TRUE	FALSE	finn-b-I9_NONISCHCARDMYOP	6	26110961	0.0195	NA	0.0930593	Non-ischemic cardiomyopathy || id:finn-b-I9_NONISCHCARDMYOP	Non-ischemic cardiomyopathy	Non-ischemic cardiomyopathy || ||	TRUE	igd	2.33991e-09	0.0416571	exposure	TRUE	reported	4fwpO1	textfile	3	FALSE	0.810384	0.189616		35.6679
41	rs6939337	A	G	A	G	-0.238199	0.0086	0.208477	0.2087	FALSE	FALSE	FALSE	finn-b-I9_NONISCHCARDMYOP	6	33903529	0.0185	NA	0.639401	Non-ischemic cardiomyopathy || id:finn-b-I9_NONISCHCARDMYOP	Non-ischemic cardiomyopathy	Non-ischemic cardiomyopathy || ||	TRUE	igd	2.9388e-09	0.0401347	exposure	TRUE	reported	4fwpO1	textfile	3	TRUE	0.791523	0.208477		35.2241
42	rs713875	G	C	G	C	0.225812	0.012	0.477151	0.4793	FALSE	TRUE	TRUE	finn-b-I9_NONISCHCARDMYOP	22	30592487	0.0147	NA	0.4142	Non-ischemic cardiomyopathy || id:finn-b-I9_NONISCHCARDMYOP	Non-ischemic cardiomyopathy	Non-ischemic cardiomyopathy || ||	TRUE	igd	3.47856e-13	0.0310419	exposure	TRUE	reported	4fwpO1	textfile	3	FALSE	0.522849	0.477151		52.9173
43	rs74203920	T	C	T	C	0.408445	0.0059	0.0366977	0.03689	FALSE	FALSE	FALSE	finn-b-I9_NONISCHCARDMYOP	21	45714294	0.0391	NA	0.8804	Non-ischemic cardiomyopathy || id:finn-b-I9_NONISCHCARDMYOP	Non-ischemic cardiomyopathy	Non-ischemic cardiomyopathy || ||	TRUE	igd	4.60522e-08	0.0747257	exposure	TRUE	reported	4fwpO1	textfile	3	TRUE	0.963302	0.0366977		29.8763
44	rs74912105	G	A	G	A	0.737972	0.0559	0.0148303	0.01534	FALSE	FALSE	FALSE	finn-b-I9_NONISCHCARDMYOP	6	25583564	0.0604	NA	0.3548	Non-ischemic cardiomyopathy || id:finn-b-I9_NONISCHCARDMYOP	Non-ischemic cardiomyopathy	Non-ischemic cardiomyopathy || ||	TRUE	igd	2.51478e-13	0.100842	exposure	TRUE	reported	4fwpO1	textfile	3	TRUE	0.98517	0.0148303		53.5546
45	rs76953732	A	C	A	C	0.468329	0.0277	0.0683779	0.06881	FALSE	FALSE	FALSE	finn-b-I9_NONISCHCARDMYOP	6	33846235	0.0295	NA	0.3464	Non-ischemic cardiomyopathy || id:finn-b-I9_NONISCHCARDMYOP	Non-ischemic cardiomyopathy	Non-ischemic cardiomyopathy || ||	TRUE	igd	2.10039e-18	0.0535126	exposure	TRUE	reported	4fwpO1	textfile	3	TRUE	0.931622	0.0683779		76.5932
46	rs77567986	A	G	A	G	0.444244	-0.0409	0.0292671	0.02912	FALSE	FALSE	FALSE	finn-b-I9_NONISCHCARDMYOP	6	24274031	0.0447	NA	0.3606	Non-ischemic cardiomyopathy || id:finn-b-I9_NONISCHCARDMYOP	Non-ischemic cardiomyopathy	Non-ischemic cardiomyopathy || ||	TRUE	igd	3.52176e-08	0.0805767	exposure	TRUE	reported	4fwpO1	textfile	3	TRUE	0.970733	0.0292671		30.3965
47	rs78781636	A	G	A	G	-0.339728	0.0301	0.0945913	0.09439	FALSE	FALSE	FALSE	finn-b-I9_NONISCHCARDMYOP	6	33792609	0.025	NA	0.2286	Non-ischemic cardiomyopathy || id:finn-b-I9_NONISCHCARDMYOP	Non-ischemic cardiomyopathy	Non-ischemic cardiomyopathy || ||	TRUE	igd	8.66403e-09	0.0590317	exposure	TRUE	reported	4fwpO1	textfile	3	TRUE	0.905409	0.0945913		33.1201
48	rs9260370	C	T	C	T	-0.749769	0.0292	0.0728495	0.07156	FALSE	FALSE	FALSE	finn-b-I9_NONISCHCARDMYOP	6	29917899	0.0284	NA	0.3042	Non-ischemic cardiomyopathy || id:finn-b-I9_NONISCHCARDMYOP	Non-ischemic cardiomyopathy	Non-ischemic cardiomyopathy || ||	TRUE	igd	3.39156e-25	0.072301	exposure	TRUE	reported	4fwpO1	textfile	3	TRUE	0.92715	0.0728495		107.539
49	rs9261844	A	G	A	G	-0.415243	-0.0648	0.0970735	0.09694	FALSE	FALSE	FALSE	finn-b-I9_NONISCHCARDMYOP	6	30382210	0.0249	NA	0.00908699	Non-ischemic cardiomyopathy || id:finn-b-I9_NONISCHCARDMYOP	Non-ischemic cardiomyopathy	Non-ischemic cardiomyopathy || ||	TRUE	igd	6.82339e-13	0.0578096	exposure	TRUE	reported	4fwpO1	textfile	3	TRUE	0.902926	0.0970735		51.5947
50	rs9265526	T	C	T	C	0.389585	0.001	0.681424	0.683	FALSE	FALSE	FALSE	finn-b-I9_NONISCHCARDMYOP	6	31297936	0.016	NA	0.9492	Non-ischemic cardiomyopathy || id:finn-b-I9_NONISCHCARDMYOP	Non-ischemic cardiomyopathy	Non-ischemic cardiomyopathy || ||	TRUE	igd	6.56296e-30	0.0342924	exposure	TRUE	reported	4fwpO1	textfile	3	TRUE	0.318576	0.318576		129.065
51	rs9271348	A	G	A	G	1.17654	0.0371	0.798316	0.8014	FALSE	FALSE	FALSE	finn-b-I9_NONISCHCARDMYOP	6	32583742	0.0185	NA	0.0447404	Non-ischemic cardiomyopathy || id:finn-b-I9_NONISCHCARDMYOP	Non-ischemic cardiomyopathy	Non-ischemic cardiomyopathy || ||	TRUE	igd	1.00925e-156	0.0441122	exposure	TRUE	reported	4fwpO1	textfile	3	TRUE	0.201684	0.201684		711.371
52	rs9275601	T	C	T	C	0.412624	0.0316	0.338621	0.3396	FALSE	FALSE	FALSE	finn-b-I9_NONISCHCARDMYOP	6	32682664	0.0165	NA	0.0554996	Non-ischemic cardiomyopathy || id:finn-b-I9_NONISCHCARDMYOP	Non-ischemic cardiomyopathy	Non-ischemic cardiomyopathy || ||	TRUE	igd	1.87413e-40	0.0309876	exposure	TRUE	reported	4fwpO1	textfile	3	TRUE	0.661379	0.338621		177.31
53	rs9277195	T	C	T	C	0.546981	0.0001	0.500323	0.5041	FALSE	FALSE	FALSE	finn-b-I9_NONISCHCARDMYOP	6	33023926	0.0153	NA	0.9971	Non-ischemic cardiomyopathy || id:finn-b-I9_NONISCHCARDMYOP	Non-ischemic cardiomyopathy	Non-ischemic cardiomyopathy || ||	TRUE	igd	1.74663e-72	0.0303776	exposure	TRUE	reported	4fwpO1	textfile	3	TRUE	0.499677	0.499677		324.218
54	rs9368655	C	G	C	G	0.429467	0.0657	0.0359312	0.03706	FALSE	TRUE	FALSE	finn-b-I9_NONISCHCARDMYOP	6	31015251	0.0388	NA	0.0908594	Non-ischemic cardiomyopathy || id:finn-b-I9_NONISCHCARDMYOP	Non-ischemic cardiomyopathy	Non-ischemic cardiomyopathy || ||	TRUE	igd	5.18585e-09	0.0735251	exposure	TRUE	reported	4fwpO1	textfile	3	FALSE	0.964069	0.0359312		34.1184
55	rs9378131	C	G	C	G	-0.759588	-0.0352	0.212754	0.2092	FALSE	TRUE	FALSE	finn-b-I9_NONISCHCARDMYOP	6	33114586	0.0196	NA	0.0725304	Non-ischemic cardiomyopathy || id:finn-b-I9_NONISCHCARDMYOP	Non-ischemic cardiomyopathy	Non-ischemic cardiomyopathy || ||	TRUE	igd	5.53732e-73	0.0420369	exposure	TRUE	reported	4fwpO1	textfile	3	FALSE	0.787246	0.212754		326.509
56	rs9380392	T	C	T	C	-0.239636	0.0066	0.421417	0.4197	FALSE	FALSE	FALSE	finn-b-I9_NONISCHCARDMYOP	6	33928435	0.015	NA	0.6578	Non-ischemic cardiomyopathy || id:finn-b-I9_NONISCHCARDMYOP	Non-ischemic cardiomyopathy	Non-ischemic cardiomyopathy || ||	TRUE	igd	4.43302e-14	0.03175	exposure	TRUE	reported	4fwpO1	textfile	3	TRUE	0.578583	0.421417		56.9661
57	rs9394228	T	C	T	C	0.210555	-0.0011	0.454685	0.4567	FALSE	FALSE	FALSE	finn-b-I9_NONISCHCARDMYOP	6	34449966	0.0149	NA	0.9426	Non-ischemic cardiomyopathy || id:finn-b-I9_NONISCHCARDMYOP	Non-ischemic cardiomyopathy	Non-ischemic cardiomyopathy || ||	TRUE	igd	1.22885e-11	0.0310701	exposure	TRUE	reported	4fwpO1	textfile	3	TRUE	0.545315	0.454685		45.9246

## Sheet: MVMR_STRICT
Exposure	nsnp	b	se	pval	lo_ci	up_ci	or	or_lci95	or_uci95
Type 1 diabetes
Univariable Estimate	50	0.0244987	0.00636098	0.000117	0.0120312	0.0369663	1.0248	1.0121	1.03766
Conditioned on BMI	46	0.0243923	0.00627389	0.000101115	0.0120954	0.0366891	1.02469	1.01217	1.03737
Conditioned on hypertension	49	0.0228064	0.00728811	0.00175245	0.00852173	0.0370911	1.02307	1.00856	1.03779
Conditioned on BMI and hypertension	45	0.0242277	0.0063484	0.000135437	0.0117849	0.0366706	1.02452	1.01185	1.03735
Type 1 diabetes with complications
Univariable Estimate	23	0.0312931	0.0105972	0.00314742	0.0105226	0.0520636	1.03179	1.01058	1.05344
Conditioned on BMI	23	0.031289	0.0149725	0.0366395	0.00194282	0.0606351	1.03178	1.00194	1.06251
Conditioned on hypertension	23	0.0253545	0.0156359	0.104898	-0.00529183	0.0560008	1.02568	0.994722	1.0576
Conditioned on BMI and hypertension	23	0.0233114	0.0144898	0.107657	-0.00508862	0.0517114	1.02359	0.994924	1.05307

## Sheet: T1D_ukb_fin_NICM
	SNP	effect_allele.exposure	other_allele.exposure	effect_allele.outcome	other_allele.outcome	beta.exposure	beta.outcome	eaf.exposure	eaf.outcome	remove	palindromic	ambiguous	id.outcome	chr	pos	se.outcome	samplesize.outcome	pval.outcome	outcome	originalname.outcome	outcome.deprecated	mr_keep.outcome	data_source.outcome	chr.exposure	pos.exposure	se.exposure	pval.exposure	samplesize.exposure	id.exposure	exposure	mr_keep.exposure	pval_origin.exposure	data_source.exposure	action	mr_keep	EAF2	MAF	PVE	FSTAT	PHENOSCANNER
1	rs10811662	A	G	A	G	-0.1412	0.0101	0.229643	0.1439	FALSE	FALSE	FALSE	finn-b-I9_NONISCHCARDMYOP	9	22134253	0.0209	NA	0.628599	Non-ischemic cardiomyopathy || id:finn-b-I9_NONISCHCARDMYOP	Non-ischemic cardiomyopathy	Non-ischemic cardiomyopathy || ||	TRUE	igd	9	22134253	0.0219	1.14e-10	457695	ebi-a-GCST90018925	|| id:ebi-a-GCST90018925	TRUE	reported	igd	3	TRUE	0.770357	0.229643	9.08e-05	41.5699
2	rs10876866	A	G	A	G	0.1105	-0.0008	0.337968	0.32	FALSE	FALSE	FALSE	finn-b-I9_NONISCHCARDMYOP	12	56445366	0.0157	NA	0.9577	Non-ischemic cardiomyopathy || id:finn-b-I9_NONISCHCARDMYOP	Non-ischemic cardiomyopathy	Non-ischemic cardiomyopathy || ||	TRUE	igd	12	56445366	0.0199	2.69e-08	457695	ebi-a-GCST90018925	|| id:ebi-a-GCST90018925	TRUE	reported	igd	3	TRUE	0.662032	0.337968	6.74e-05	30.8331
3	rs113835738	C	T	C	T	-0.157	-0.0149	0.102694	0.1006	FALSE	FALSE	FALSE	finn-b-I9_NONISCHCARDMYOP	6	26081720	0.0244	NA	0.5405	Non-ischemic cardiomyopathy || id:finn-b-I9_NONISCHCARDMYOP	Non-ischemic cardiomyopathy	Non-ischemic cardiomyopathy || ||	TRUE	igd	6	26081720	0.0283	2.78e-08	457695	ebi-a-GCST90018925	|| id:ebi-a-GCST90018925	TRUE	reported	igd	3	TRUE	0.897306	0.102694	6.72e-05	30.7769
4	rs114175075	T	C	T	C	-0.4021	0.013	0.0362272	0.07038	FALSE	FALSE	FALSE	finn-b-I9_NONISCHCARDMYOP	6	30989658	0.029	NA	0.6541	Non-ischemic cardiomyopathy || id:finn-b-I9_NONISCHCARDMYOP	Non-ischemic cardiomyopathy	Non-ischemic cardiomyopathy || ||	TRUE	igd	6	30989658	0.0435	2.48e-20	457695	ebi-a-GCST90018925	|| id:ebi-a-GCST90018925	TRUE	reported	igd	3	TRUE	0.963773	0.0362272	0.000186652	85.4452
5	rs115380430	C	A	C	A	0.8371	-0.0437	0.0244	0.02343	FALSE	FALSE	FALSE	finn-b-I9_NONISCHCARDMYOP	6	29849257	0.0498	NA	0.3803	Non-ischemic cardiomyopathy || id:finn-b-I9_NONISCHCARDMYOP	Non-ischemic cardiomyopathy	Non-ischemic cardiomyopathy || ||	TRUE	igd	6	29849257	0.0886	3.45e-21	457695	ebi-a-GCST90018925	|| id:ebi-a-GCST90018925	TRUE	reported	igd	3	TRUE	0.9756	0.0244	0.000194996	89.2658
6	rs12215593	G	A	G	A	-0.1422	0.0154	0.34806	0.3904	FALSE	FALSE	FALSE	finn-b-I9_NONISCHCARDMYOP	6	33810005	0.0154	NA	0.3166	Non-ischemic cardiomyopathy || id:finn-b-I9_NONISCHCARDMYOP	Non-ischemic cardiomyopathy	Non-ischemic cardiomyopathy || ||	TRUE	igd	6	33810005	0.0182	5.09e-15	457695	ebi-a-GCST90018925	|| id:ebi-a-GCST90018925	TRUE	reported	igd	3	TRUE	0.65194	0.34806	0.000133359	61.0456
7	rs138188178	T	G	T	G	-0.3404	0.0116	0.0434339	0.09914	FALSE	FALSE	FALSE	finn-b-I9_NONISCHCARDMYOP	6	30600242	0.0245	NA	0.636999	Non-ischemic cardiomyopathy || id:finn-b-I9_NONISCHCARDMYOP	Non-ischemic cardiomyopathy	Non-ischemic cardiomyopathy || ||	TRUE	igd	6	30600242	0.037	3.25e-20	457695	ebi-a-GCST90018925	|| id:ebi-a-GCST90018925	TRUE	reported	igd	3	TRUE	0.956566	0.0434339	0.000184892	84.6396
8	rs1383258	T	C	T	C	1.1939	0.0197	0.0425409	0.05527	FALSE	FALSE	FALSE	finn-b-I9_NONISCHCARDMYOP	6	32783405	0.0325	NA	0.5447	Non-ischemic cardiomyopathy || id:finn-b-I9_NONISCHCARDMYOP	Non-ischemic cardiomyopathy	Non-ischemic cardiomyopathy || ||	TRUE	igd	6	32783405	0.0428	6.25e-171	457695	ebi-a-GCST90018925	|| id:ebi-a-GCST90018925	TRUE	reported	igd	3	TRUE	0.957459	0.0425409	0.00169721	778.12
9	rs140000182	A	G	A	G	0.4406	-0.0797	0.07383	0.0722	FALSE	FALSE	FALSE	finn-b-I9_NONISCHCARDMYOP	6	25808985	0.0326	NA	0.0146501	Non-ischemic cardiomyopathy || id:finn-b-I9_NONISCHCARDMYOP	Non-ischemic cardiomyopathy	Non-ischemic cardiomyopathy || ||	TRUE	igd	6	25808985	0.0631	2.9e-12	457695	ebi-a-GCST90018925	|| id:ebi-a-GCST90018925	TRUE	reported	igd	3	TRUE	0.92617	0.07383	0.000106514	48.756
10	rs141935215	A	G	A	G	0.4025	0.0431	0.0166378	0.02391	FALSE	FALSE	FALSE	finn-b-I9_NONISCHCARDMYOP	6	33953514	0.0488	NA	0.3767	Non-ischemic cardiomyopathy || id:finn-b-I9_NONISCHCARDMYOP	Non-ischemic cardiomyopathy	Non-ischemic cardiomyopathy || ||	TRUE	igd	6	33953514	0.0654	7.68e-10	457695	ebi-a-GCST90018925	|| id:ebi-a-GCST90018925	TRUE	reported	igd	3	TRUE	0.983362	0.0166378	8.27e-05	37.8769
11	rs17201144	G	A	G	A	-0.3607	-0.0138	0.0447583	0.0565	FALSE	FALSE	FALSE	finn-b-I9_NONISCHCARDMYOP	6	31730568	0.0315	NA	0.661301	Non-ischemic cardiomyopathy || id:finn-b-I9_NONISCHCARDMYOP	Non-ischemic cardiomyopathy	Non-ischemic cardiomyopathy || ||	TRUE	igd	6	31730568	0.0415	3.89e-18	457695	ebi-a-GCST90018925	|| id:ebi-a-GCST90018925	TRUE	reported	igd	3	TRUE	0.955242	0.0447583	0.000165024	75.543
12	rs189853531	A	C	A	C	0.6867	0.0182	0.00473505	0.006173	FALSE	FALSE	FALSE	finn-b-I9_NONISCHCARDMYOP	6	33299511	0.0962	NA	0.8503	Non-ischemic cardiomyopathy || id:finn-b-I9_NONISCHCARDMYOP	Non-ischemic cardiomyopathy	Non-ischemic cardiomyopathy || ||	TRUE	igd	6	33299511	0.1179	5.81e-09	457695	ebi-a-GCST90018925	|| id:ebi-a-GCST90018925	TRUE	reported	igd	3	TRUE	0.995265	0.00473505	7.41e-05	33.9238
13	rs2032133	A	G	A	G	0.58	0.0038	0.0131766	0.00277	FALSE	FALSE	FALSE	finn-b-I9_NONISCHCARDMYOP	6	30611615	0.1417	NA	0.9783	Non-ischemic cardiomyopathy || id:finn-b-I9_NONISCHCARDMYOP	Non-ischemic cardiomyopathy	Non-ischemic cardiomyopathy || ||	TRUE	igd	6	30611615	0.1	6.64e-09	457695	ebi-a-GCST90018925	|| id:ebi-a-GCST90018925	TRUE	reported	igd	3	TRUE	0.986823	0.0131766	7.35e-05	33.6399
14	rs206769	T	C	T	C	-0.2091	0.0046	0.191945	0.2108	FALSE	FALSE	FALSE	finn-b-I9_NONISCHCARDMYOP	6	32961104	0.0181	NA	0.7998	Non-ischemic cardiomyopathy || id:finn-b-I9_NONISCHCARDMYOP	Non-ischemic cardiomyopathy	Non-ischemic cardiomyopathy || ||	TRUE	igd	6	32961104	0.0238	1.68e-18	457695	ebi-a-GCST90018925	|| id:ebi-a-GCST90018925	TRUE	reported	igd	3	TRUE	0.808055	0.191945	0.000168618	77.1884
16	rs2476601	G	A	G	A	-0.4287	-0.0252	0.885832	0.8515	FALSE	FALSE	FALSE	finn-b-I9_NONISCHCARDMYOP	1	114377568	0.0206	NA	0.2223	Non-ischemic cardiomyopathy || id:finn-b-I9_NONISCHCARDMYOP	Non-ischemic cardiomyopathy	Non-ischemic cardiomyopathy || ||	TRUE	igd	1	114377568	0.0286	1.24e-50	457695	ebi-a-GCST90018925	|| id:ebi-a-GCST90018925	TRUE	reported	igd	3	TRUE	0.114168	0.114168	0.000490666	224.684
17	rs2847278	T	C	T	C	-0.1554	0.0042	0.83739	0.8531	FALSE	FALSE	FALSE	finn-b-I9_NONISCHCARDMYOP	18	12778715	0.0207	NA	0.8406	Non-ischemic cardiomyopathy || id:finn-b-I9_NONISCHCARDMYOP	Non-ischemic cardiomyopathy	Non-ischemic cardiomyopathy || ||	TRUE	igd	18	12778715	0.0257	1.42e-09	457695	ebi-a-GCST90018925	|| id:ebi-a-GCST90018925	TRUE	reported	igd	3	TRUE	0.16261	0.16261	7.99e-05	36.5623
18	rs3132558	G	C	G	C	0.2945	-0.0015	0.77391	0.7315	FALSE	TRUE	FALSE	finn-b-I9_NONISCHCARDMYOP	6	31105466	0.0166	NA	0.9272	Non-ischemic cardiomyopathy || id:finn-b-I9_NONISCHCARDMYOP	Non-ischemic cardiomyopathy	Non-ischemic cardiomyopathy || ||	TRUE	igd	6	31105466	0.0208	1.98e-45	457695	ebi-a-GCST90018925	|| id:ebi-a-GCST90018925	TRUE	reported	igd	3	FALSE	0.22609	0.22609	0.000437802	200.467
19	rs3132942	A	G	A	G	0.2166	0.0196	0.414373	0.4364	FALSE	FALSE	FALSE	finn-b-I9_NONISCHCARDMYOP	6	32176512	0.0158	NA	0.2157	Non-ischemic cardiomyopathy || id:finn-b-I9_NONISCHCARDMYOP	Non-ischemic cardiomyopathy	Non-ischemic cardiomyopathy || ||	TRUE	igd	6	32176512	0.0179	1.05e-33	457695	ebi-a-GCST90018925	|| id:ebi-a-GCST90018925	TRUE	reported	igd	3	TRUE	0.585627	0.414373	0.000319813	146.423
21	rs35986240	A	G	A	G	-0.3219	-0.0593	0.0352464	0.02193	FALSE	FALSE	FALSE	finn-b-I9_NONISCHCARDMYOP	6	32630991	0.0505	NA	0.2397	Non-ischemic cardiomyopathy || id:finn-b-I9_NONISCHCARDMYOP	Non-ischemic cardiomyopathy	Non-ischemic cardiomyopathy || ||	TRUE	igd	6	32630991	0.0513	3.37e-10	457695	ebi-a-GCST90018925	|| id:ebi-a-GCST90018925	TRUE	reported	igd	3	TRUE	0.964754	0.0352464	8.6e-05	39.3736
22	rs369150	A	G	A	G	0.148	0.0112	0.258838	0.2824	FALSE	FALSE	FALSE	finn-b-I9_NONISCHCARDMYOP	6	32975720	0.0164	NA	0.4937	Non-ischemic cardiomyopathy || id:finn-b-I9_NONISCHCARDMYOP	Non-ischemic cardiomyopathy	Non-ischemic cardiomyopathy || ||	TRUE	igd	6	32975720	0.0193	1.76e-14	457695	ebi-a-GCST90018925	|| id:ebi-a-GCST90018925	TRUE	reported	igd	3	TRUE	0.741162	0.258838	0.000128463	58.804
23	rs3842753	G	T	G	T	0.3085	-0.006	0.784301	0.7914	FALSE	FALSE	FALSE	finn-b-I9_NONISCHCARDMYOP	11	2181060	0.0181	NA	0.739701	Non-ischemic cardiomyopathy || id:finn-b-I9_NONISCHCARDMYOP	Non-ischemic cardiomyopathy	Non-ischemic cardiomyopathy || ||	TRUE	igd	11	2181060	0.0222	8.31e-44	457695	ebi-a-GCST90018925	|| id:ebi-a-GCST90018925	TRUE	reported	igd	3	TRUE	0.215699	0.215699	0.00042174	193.109
24	rs3892710	T	C	T	C	0.4454	-0.0113	0.149615	0.2405	FALSE	FALSE	FALSE	finn-b-I9_NONISCHCARDMYOP	6	32682862	0.0177	NA	0.5208	Non-ischemic cardiomyopathy || id:finn-b-I9_NONISCHCARDMYOP	Non-ischemic cardiomyopathy	Non-ischemic cardiomyopathy || ||	TRUE	igd	6	32682862	0.0233	3.7e-81	457695	ebi-a-GCST90018925	|| id:ebi-a-GCST90018925	TRUE	reported	igd	3	TRUE	0.850385	0.149615	0.000797748	365.415
25	rs407415	G	A	G	A	0.1905	-0.0043	0.296511	0.2057	FALSE	FALSE	FALSE	finn-b-I9_NONISCHCARDMYOP	6	33579216	0.0187	NA	0.8175	Non-ischemic cardiomyopathy || id:finn-b-I9_NONISCHCARDMYOP	Non-ischemic cardiomyopathy	Non-ischemic cardiomyopathy || ||	TRUE	igd	6	33579216	0.0197	4.66e-22	457695	ebi-a-GCST90018925	|| id:ebi-a-GCST90018925	TRUE	reported	igd	3	TRUE	0.703489	0.296511	0.000204264	93.5095
26	rs41265836	G	A	G	A	0.3886	0.0136	0.0393804	0.05079	FALSE	FALSE	FALSE	finn-b-I9_NONISCHCARDMYOP	6	30506961	0.0336	NA	0.685799	Non-ischemic cardiomyopathy || id:finn-b-I9_NONISCHCARDMYOP	Non-ischemic cardiomyopathy	Non-ischemic cardiomyopathy || ||	TRUE	igd	6	30506961	0.0407	1.34e-21	457695	ebi-a-GCST90018925	|| id:ebi-a-GCST90018925	TRUE	reported	igd	3	TRUE	0.96062	0.0393804	0.000199138	91.1622
27	rs56175143	A	G	A	G	0.3278	0.0303	0.0158297	0.04896	FALSE	FALSE	FALSE	finn-b-I9_NONISCHCARDMYOP	1	114599755	0.0343	NA	0.3775	Non-ischemic cardiomyopathy || id:finn-b-I9_NONISCHCARDMYOP	Non-ischemic cardiomyopathy	Non-ischemic cardiomyopathy || ||	TRUE	igd	1	114599755	0.0568	7.9e-09	457695	ebi-a-GCST90018925	|| id:ebi-a-GCST90018925	TRUE	reported	igd	3	TRUE	0.98417	0.0158297	7.28e-05	33.3058
28	rs6939978	C	G	C	G	0.278	0.0409	0.0814652	0.05374	FALSE	TRUE	FALSE	finn-b-I9_NONISCHCARDMYOP	6	26328462	0.033	NA	0.2158	Non-ischemic cardiomyopathy || id:finn-b-I9_NONISCHCARDMYOP	Non-ischemic cardiomyopathy	Non-ischemic cardiomyopathy || ||	TRUE	igd	6	26328462	0.0339	2.45e-16	457695	ebi-a-GCST90018925	|| id:ebi-a-GCST90018925	TRUE	reported	igd	3	FALSE	0.918535	0.0814652	0.00014691	67.2494
29	rs706779	C	T	C	T	-0.0963	-0.0147	0.433568	0.3768	FALSE	FALSE	FALSE	finn-b-I9_NONISCHCARDMYOP	10	6098824	0.0152	NA	0.3309	Non-ischemic cardiomyopathy || id:finn-b-I9_NONISCHCARDMYOP	Non-ischemic cardiomyopathy	Non-ischemic cardiomyopathy || ||	TRUE	igd	10	6098824	0.0174	3.23e-08	457695	ebi-a-GCST90018925	|| id:ebi-a-GCST90018925	TRUE	reported	igd	3	TRUE	0.566432	0.433568	6.69e-05	30.6304
30	rs7167984	A	G	A	G	-0.1262	0.0094	0.221086	0.1536	FALSE	FALSE	FALSE	finn-b-I9_NONISCHCARDMYOP	15	93832067	0.0204	NA	0.644401	Non-ischemic cardiomyopathy || id:finn-b-I9_NONISCHCARDMYOP	Non-ischemic cardiomyopathy	Non-ischemic cardiomyopathy || ||	TRUE	igd	15	93832067	0.0227	2.75e-08	457695	ebi-a-GCST90018925	|| id:ebi-a-GCST90018925	TRUE	reported	igd	3	TRUE	0.778914	0.221086	6.75e-05	30.9076
32	rs73400019	A	C	A	C	-0.3492	-0.1179	0.0303004	0.02894	FALSE	FALSE	FALSE	finn-b-I9_NONISCHCARDMYOP	6	33034166	0.0436	NA	0.00681805	Non-ischemic cardiomyopathy || id:finn-b-I9_NONISCHCARDMYOP	Non-ischemic cardiomyopathy	Non-ischemic cardiomyopathy || ||	TRUE	igd	6	33034166	0.059	3.32e-09	457695	ebi-a-GCST90018925	|| id:ebi-a-GCST90018925	TRUE	reported	igd	3	TRUE	0.9697	0.0303004	7.65e-05	35.0302
33	rs73400551	C	T	C	T	-0.2309	-0.0467	0.0455694	0.06282	FALSE	FALSE	FALSE	finn-b-I9_NONISCHCARDMYOP	6	28166783	0.0303	NA	0.123	Non-ischemic cardiomyopathy || id:finn-b-I9_NONISCHCARDMYOP	Non-ischemic cardiomyopathy	Non-ischemic cardiomyopathy || ||	TRUE	igd	6	28166783	0.0385	1.93e-09	457695	ebi-a-GCST90018925	|| id:ebi-a-GCST90018925	TRUE	reported	igd	3	TRUE	0.954431	0.0455694	7.86e-05	35.9687
34	rs7567242	A	C	A	C	0.1416	0.0182	0.166555	0.141	FALSE	FALSE	FALSE	finn-b-I9_NONISCHCARDMYOP	2	60553143	0.0211	NA	0.3884	Non-ischemic cardiomyopathy || id:finn-b-I9_NONISCHCARDMYOP	Non-ischemic cardiomyopathy	Non-ischemic cardiomyopathy || ||	TRUE	igd	2	60553143	0.0241	4.17e-09	457695	ebi-a-GCST90018925	|| id:ebi-a-GCST90018925	TRUE	reported	igd	3	TRUE	0.833445	0.166555	7.54e-05	34.5216
35	rs7774138	A	T	A	T	0.1236	-0.0255	0.33514	0.2512	FALSE	TRUE	FALSE	finn-b-I9_NONISCHCARDMYOP	6	90866227	0.017	NA	0.1334	Non-ischemic cardiomyopathy || id:finn-b-I9_NONISCHCARDMYOP	Non-ischemic cardiomyopathy	Non-ischemic cardiomyopathy || ||	TRUE	igd	6	90866227	0.0206	1.9e-09	457695	ebi-a-GCST90018925	|| id:ebi-a-GCST90018925	TRUE	reported	igd	3	FALSE	0.66486	0.33514	7.86e-05	35.9998
36	rs7774434	C	T	C	T	0.3011	0.038	0.433807	0.4651	FALSE	FALSE	FALSE	finn-b-I9_NONISCHCARDMYOP	6	32657578	0.0175	NA	0.02943	Non-ischemic cardiomyopathy || id:finn-b-I9_NONISCHCARDMYOP	Non-ischemic cardiomyopathy	Non-ischemic cardiomyopathy || ||	TRUE	igd	6	32657578	0.0188	1.26e-57	457695	ebi-a-GCST90018925	|| id:ebi-a-GCST90018925	TRUE	reported	igd	3	TRUE	0.566193	0.433807	0.000560127	256.51
38	rs9258224	A	G	A	G	-0.1677	-0.0467	0.111706	0.06044	FALSE	FALSE	FALSE	finn-b-I9_NONISCHCARDMYOP	6	29712256	0.0307	NA	0.1279	Non-ischemic cardiomyopathy || id:finn-b-I9_NONISCHCARDMYOP	Non-ischemic cardiomyopathy	Non-ischemic cardiomyopathy || ||	TRUE	igd	6	29712256	0.0301	2.62e-08	457695	ebi-a-GCST90018925	|| id:ebi-a-GCST90018925	TRUE	reported	igd	3	TRUE	0.888294	0.111706	6.78e-05	31.0407
39	rs9260866	A	G	A	G	-0.2595	0.0191	0.0451761	0.05256	FALSE	FALSE	FALSE	finn-b-I9_NONISCHCARDMYOP	6	29946019	0.0329	NA	0.5608	Non-ischemic cardiomyopathy || id:finn-b-I9_NONISCHCARDMYOP	Non-ischemic cardiomyopathy	Non-ischemic cardiomyopathy || ||	TRUE	igd	6	29946019	0.0457	1.36e-08	457695	ebi-a-GCST90018925	|| id:ebi-a-GCST90018925	TRUE	reported	igd	3	TRUE	0.954824	0.0451761	7.04e-05	32.2434
40	rs9273364	G	T	G	T	0.7299	0.0487	0.322857	0.28	FALSE	FALSE	FALSE	finn-b-I9_NONISCHCARDMYOP	6	32626302	0.0173	NA	0.00495097	Non-ischemic cardiomyopathy || id:finn-b-I9_NONISCHCARDMYOP	Non-ischemic cardiomyopathy	Non-ischemic cardiomyopathy || ||	TRUE	igd	6	32626302	0.0195	1e-200	457695	ebi-a-GCST90018925	|| id:ebi-a-GCST90018925	TRUE	reported	igd	3	TRUE	0.677143	0.322857	0.00305179	1401.06
15	rs2284178	T	C	T	C	-0.2956	0.0024	0.447249	0.3839	FALSE	FALSE	FALSE	finn-b-I9_NONISCHCARDMYOP	6	31432125	0.0151	NA	0.8735	Non-ischemic cardiomyopathy || id:finn-b-I9_NONISCHCARDMYOP	Non-ischemic cardiomyopathy	Non-ischemic cardiomyopathy || ||	TRUE	igd	6	31432125	0.0194	1.81e-52	457695	ebi-a-GCST90018925	|| id:ebi-a-GCST90018925	TRUE	reported	igd	3	TRUE	0.552751	0.447249	0.000507001	232.169	BLOOD PRESSURE
20	rs3184504	C	T	C	T	-0.1433	-0.044	0.641423	0.5924	FALSE	FALSE	FALSE	finn-b-I9_NONISCHCARDMYOP	12	111884608	0.0149	NA	0.00316804	Non-ischemic cardiomyopathy || id:finn-b-I9_NONISCHCARDMYOP	Non-ischemic cardiomyopathy	Non-ischemic cardiomyopathy || ||	TRUE	igd	12	111884608	0.0189	3.76e-14	457695	ebi-a-GCST90018925	|| id:ebi-a-GCST90018925	TRUE	reported	igd	3	TRUE	0.358577	0.358577	0.000125585	57.4866	BLOOD PRESSURE
37	rs7903146	T	C	T	C	0.1668	-0.037	0.213267	0.1992	FALSE	FALSE	FALSE	finn-b-I9_NONISCHCARDMYOP	10	114758349	0.0184	NA	0.0443496	Non-ischemic cardiomyopathy || id:finn-b-I9_NONISCHCARDMYOP	Non-ischemic cardiomyopathy	Non-ischemic cardiomyopathy || ||	TRUE	igd	10	114758349	0.0217	1.48e-14	457695	ebi-a-GCST90018925	|| id:ebi-a-GCST90018925	TRUE	reported	igd	3	TRUE	0.786733	0.213267	0.000129074	59.0841	BMI

## Sheet: neu
	SNP	effect_allele.exposure	other_allele.exposure	effect_allele.outcome	other_allele.outcome	beta.exposure	beta.outcome	eaf.exposure	eaf.outcome	remove	palindromic	ambiguous	id.outcome	chr	pos	se.outcome	samplesize.outcome	pval.outcome	outcome	originalname.outcome	outcome.deprecated	mr_keep.outcome	data_source.outcome	pval.exposure	se.exposure	exposure	mr_keep.exposure	pval_origin.exposure	id.exposure	data_source.exposure	action	mr_keep	EAF2	MAF	clump_kb = 5000,clump_r2 = 0.01	F
1	rs11753213	G	A	G	A	0.318222	0.0035	0.398437	0.401	FALSE	FALSE	FALSE	finn-b-I9_NONISCHCARDMYOP	6	33819582	0.0151	NA	0.8138	Non-ischemic cardiomyopathy || id:finn-b-I9_NONISCHCARDMYOP	Non-ischemic cardiomyopathy	Non-ischemic cardiomyopathy || ||	TRUE	igd	7.67361e-14	0.0425669	exposure	TRUE	reported	08qk2J	textfile	3	TRUE	0.601563	0.398437		55.8877
2	rs144155310	C	A	C	A	1.19984	0.0178	0.00596411	0.006173	FALSE	FALSE	FALSE	finn-b-I9_NONISCHCARDMYOP	6	33290953	0.0962	NA	0.8531	Non-ischemic cardiomyopathy || id:finn-b-I9_NONISCHCARDMYOP	Non-ischemic cardiomyopathy	Non-ischemic cardiomyopathy || ||	TRUE	igd	2.82709e-10	0.190211	exposure	TRUE	reported	08qk2J	textfile	3	TRUE	0.994036	0.00596411		39.7901
3	rs149340530	A	G	A	G	0.490704	0.0004	0.0892986	0.09117	FALSE	FALSE	FALSE	finn-b-I9_NONISCHCARDMYOP	6	27542460	0.0256	NA	0.987	Non-ischemic cardiomyopathy || id:finn-b-I9_NONISCHCARDMYOP	Non-ischemic cardiomyopathy	Non-ischemic cardiomyopathy || ||	TRUE	igd	4.43507e-14	0.065015	exposure	TRUE	reported	08qk2J	textfile	3	TRUE	0.910701	0.0892986		56.9655
4	rs17220157	A	G	A	G	1.36049	0.0224	0.0501005	0.0548	FALSE	FALSE	FALSE	finn-b-I9_NONISCHCARDMYOP	6	32787592	0.0327	NA	0.494	Non-ischemic cardiomyopathy || id:finn-b-I9_NONISCHCARDMYOP	Non-ischemic cardiomyopathy	Non-ischemic cardiomyopathy || ||	TRUE	igd	4.48745e-110	0.0610322	exposure	TRUE	reported	08qk2J	textfile	3	TRUE	0.9499	0.0501005		496.904
5	rs2070120	A	G	A	G	-0.546703	0.0126	0.112396	0.1099	FALSE	FALSE	FALSE	finn-b-I9_NONISCHCARDMYOP	6	32780914	0.0234	NA	0.5907	Non-ischemic cardiomyopathy || id:finn-b-I9_NONISCHCARDMYOP	Non-ischemic cardiomyopathy	Non-ischemic cardiomyopathy || ||	TRUE	igd	2.27877e-12	0.0779194	exposure	TRUE	reported	08qk2J	textfile	3	TRUE	0.887604	0.112396		49.2279
6	rs2071463	T	C	T	C	-0.651946	0.0024	0.151039	0.1497	FALSE	FALSE	FALSE	finn-b-I9_NONISCHCARDMYOP	6	32812528	0.0204	NA	0.906	Non-ischemic cardiomyopathy || id:finn-b-I9_NONISCHCARDMYOP	Non-ischemic cardiomyopathy	Non-ischemic cardiomyopathy || ||	TRUE	igd	3.57602e-22	0.0673319	exposure	TRUE	reported	08qk2J	textfile	3	TRUE	0.848961	0.151039		93.7522
7	rs2476601	G	A	G	A	-0.452254	-0.0252	0.853353	0.8515	FALSE	FALSE	FALSE	finn-b-I9_NONISCHCARDMYOP	1	114377568	0.0206	NA	0.2223	Non-ischemic cardiomyopathy || id:finn-b-I9_NONISCHCARDMYOP	Non-ischemic cardiomyopathy	Non-ischemic cardiomyopathy || ||	TRUE	igd	7.97444e-17	0.0542816	exposure	TRUE	reported	08qk2J	textfile	3	TRUE	0.146647	0.146647		69.416
8	rs2581	T	G	T	G	0.25352	-0.01	0.442003	0.4456	FALSE	FALSE	FALSE	finn-b-I9_NONISCHCARDMYOP	6	32974401	0.0148	NA	0.5009	Non-ischemic cardiomyopathy || id:finn-b-I9_NONISCHCARDMYOP	Non-ischemic cardiomyopathy	Non-ischemic cardiomyopathy || ||	TRUE	igd	2.47303e-09	0.0425138	exposure	TRUE	reported	08qk2J	textfile	3	TRUE	0.557997	0.442003		35.5602
9	rs28397274	G	A	G	A	0.434727	-0.0206	0.277928	0.2816	FALSE	FALSE	FALSE	finn-b-I9_NONISCHCARDMYOP	6	31164763	0.0166	NA	0.2146	Non-ischemic cardiomyopathy || id:finn-b-I9_NONISCHCARDMYOP	Non-ischemic cardiomyopathy	Non-ischemic cardiomyopathy || ||	TRUE	igd	7.33331e-23	0.0441651	exposure	TRUE	reported	08qk2J	textfile	3	TRUE	0.722072	0.277928		96.8891
10	rs28465400	T	C	T	C	-0.61186	-0.0201	0.0865778	0.08417	FALSE	FALSE	FALSE	finn-b-I9_NONISCHCARDMYOP	6	29839523	0.0264	NA	0.4453	Non-ischemic cardiomyopathy || id:finn-b-I9_NONISCHCARDMYOP	Non-ischemic cardiomyopathy	Non-ischemic cardiomyopathy || ||	TRUE	igd	3.76011e-12	0.0880892	exposure	TRUE	reported	08qk2J	textfile	3	TRUE	0.913422	0.0865778		48.2457
11	rs3129247	G	A	G	A	-0.435978	-0.0182	0.435119	0.4315	FALSE	FALSE	FALSE	finn-b-I9_NONISCHCARDMYOP	6	33109678	0.0153	NA	0.232	Non-ischemic cardiomyopathy || id:finn-b-I9_NONISCHCARDMYOP	Non-ischemic cardiomyopathy	Non-ischemic cardiomyopathy || ||	TRUE	igd	1.14921e-23	0.0434764	exposure	TRUE	reported	08qk2J	textfile	3	TRUE	0.564881	0.435119		100.559
12	rs3132942	A	G	A	G	0.53416	0.0196	0.433	0.4364	FALSE	FALSE	FALSE	finn-b-I9_NONISCHCARDMYOP	6	32176512	0.0158	NA	0.2157	Non-ischemic cardiomyopathy || id:finn-b-I9_NONISCHCARDMYOP	Non-ischemic cardiomyopathy	Non-ischemic cardiomyopathy || ||	TRUE	igd	5.27837e-39	0.0408875	exposure	TRUE	reported	08qk2J	textfile	3	TRUE	0.567	0.433		170.672
13	rs34982703	T	A	T	A	0.83728	0.0183	0.0492431	0.05075	FALSE	TRUE	FALSE	finn-b-I9_NONISCHCARDMYOP	6	30415661	0.0335	NA	0.5844	Non-ischemic cardiomyopathy || id:finn-b-I9_NONISCHCARDMYOP	Non-ischemic cardiomyopathy	Non-ischemic cardiomyopathy || ||	TRUE	igd	9.53016e-29	0.0752643	exposure	TRUE	reported	08qk2J	textfile	3	FALSE	0.950757	0.0492431		123.755
14	rs41288885	G	A	G	A	-0.711277	-0.0659	0.0959786	0.09446	FALSE	FALSE	FALSE	finn-b-I9_NONISCHCARDMYOP	6	32685198	0.0251	NA	0.00860796	Non-ischemic cardiomyopathy || id:finn-b-I9_NONISCHCARDMYOP	Non-ischemic cardiomyopathy	Non-ischemic cardiomyopathy || ||	TRUE	igd	1.62517e-16	0.0862474	exposure	TRUE	reported	08qk2J	textfile	3	TRUE	0.904021	0.0959786		68.012
15	rs55642707	A	G	A	G	0.476199	-0.0181	0.188495	0.1909	FALSE	FALSE	FALSE	finn-b-I9_NONISCHCARDMYOP	6	33606731	0.0191	NA	0.3437	Non-ischemic cardiomyopathy || id:finn-b-I9_NONISCHCARDMYOP	Non-ischemic cardiomyopathy	Non-ischemic cardiomyopathy || ||	TRUE	igd	1.72544e-22	0.048807	exposure	TRUE	reported	08qk2J	textfile	3	TRUE	0.811505	0.188495		95.1947
16	rs689	T	A	T	A	0.429649	-0.0053	0.789187	0.7909	FALSE	TRUE	FALSE	finn-b-I9_NONISCHCARDMYOP	11	2182224	0.0181	NA	0.770999	Non-ischemic cardiomyopathy || id:finn-b-I9_NONISCHCARDMYOP	Non-ischemic cardiomyopathy	Non-ischemic cardiomyopathy || ||	TRUE	igd	2.64667e-14	0.056425	exposure	TRUE	reported	08qk2J	textfile	3	FALSE	0.210813	0.210813		57.9808
17	rs6920512	A	G	A	G	0.38701	0.0295	0.800522	0.804	FALSE	FALSE	FALSE	finn-b-I9_NONISCHCARDMYOP	6	28247221	0.022	NA	0.1805	Non-ischemic cardiomyopathy || id:finn-b-I9_NONISCHCARDMYOP	Non-ischemic cardiomyopathy	Non-ischemic cardiomyopathy || ||	TRUE	igd	4.76321e-11	0.0588326	exposure	TRUE	reported	08qk2J	textfile	3	TRUE	0.199478	0.199478		43.2721
18	rs6921603	G	A	G	A	-0.30785	0.0125	0.745439	0.7455	FALSE	FALSE	FALSE	finn-b-I9_NONISCHCARDMYOP	6	25422400	0.0169	NA	0.4592	Non-ischemic cardiomyopathy || id:finn-b-I9_NONISCHCARDMYOP	Non-ischemic cardiomyopathy	Non-ischemic cardiomyopathy || ||	TRUE	igd	2.52813e-11	0.0461424	exposure	TRUE	reported	08qk2J	textfile	3	TRUE	0.254561	0.254561		44.5121
19	rs915896	T	A	T	A	0.68485	0.0311	0.192294	0.196	FALSE	TRUE	FALSE	finn-b-I9_NONISCHCARDMYOP	6	32187721	0.0196	NA	0.112	Non-ischemic cardiomyopathy || id:finn-b-I9_NONISCHCARDMYOP	Non-ischemic cardiomyopathy	Non-ischemic cardiomyopathy || ||	TRUE	igd	6.84227e-51	0.0456424	exposure	TRUE	reported	08qk2J	textfile	3	FALSE	0.807706	0.192294		225.141
20	rs9264545	C	T	C	T	0.350303	-0.0178	0.791465	0.7924	FALSE	FALSE	FALSE	finn-b-I9_NONISCHCARDMYOP	6	31234681	0.0182	NA	0.3279	Non-ischemic cardiomyopathy || id:finn-b-I9_NONISCHCARDMYOP	Non-ischemic cardiomyopathy	Non-ischemic cardiomyopathy || ||	TRUE	igd	3.13538e-10	0.055675	exposure	TRUE	reported	08qk2J	textfile	3	TRUE	0.208535	0.208535		39.5883
21	rs9270891	G	T	G	T	0.821892	0.0174	0.600803	0.577	FALSE	FALSE	FALSE	finn-b-I9_NONISCHCARDMYOP	6	32571828	0.0179	NA	0.3304	Non-ischemic cardiomyopathy || id:finn-b-I9_NONISCHCARDMYOP	Non-ischemic cardiomyopathy	Non-ischemic cardiomyopathy || ||	TRUE	igd	2.39994e-80	0.0432983	exposure	TRUE	reported	08qk2J	textfile	3	TRUE	0.399197	0.399197		360.32
22	rs9273363	A	C	A	C	1.04014	0.0487	0.271076	0.2797	FALSE	FALSE	FALSE	finn-b-I9_NONISCHCARDMYOP	6	32626272	0.0173	NA	0.00501395	Non-ischemic cardiomyopathy || id:finn-b-I9_NONISCHCARDMYOP	Non-ischemic cardiomyopathy	Non-ischemic cardiomyopathy || ||	TRUE	igd	4.63447e-171	0.0373073	exposure	TRUE	reported	08qk2J	textfile	3	TRUE	0.728924	0.271076		777.313
23	rs9380261	C	G	C	G	0.345038	0.006	0.16144	0.1625	FALSE	TRUE	FALSE	finn-b-I9_NONISCHCARDMYOP	6	31505784	0.0198	NA	0.7614	Non-ischemic cardiomyopathy || id:finn-b-I9_NONISCHCARDMYOP	Non-ischemic cardiomyopathy	Non-ischemic cardiomyopathy || ||	TRUE	igd	1.04232e-10	0.0534057	exposure	TRUE	reported	08qk2J	textfile	3	FALSE	0.83856	0.16144		41.7406

## Sheet: without complications
	SNP	effect_allele.exposure	other_allele.exposure	effect_allele.outcome	other_allele.outcome	beta.exposure	beta.outcome	eaf.exposure	eaf.outcome	remove	palindromic	ambiguous	id.outcome	chr	pos	se.outcome	samplesize.outcome	pval.outcome	outcome	originalname.outcome	outcome.deprecated	mr_keep.outcome	data_source.outcome	pval.exposure	samplesize.exposure	pos.exposure	se.exposure	chr.exposure	id.exposure	exposure	mr_keep.exposure	pval_origin.exposure	data_source.exposure	action	mr_keep	EAF2	MAF	PVE	FSTAT
1	rs1015166	T	C	T	C	0.6669	0.0246	0.48	0.4788	FALSE	FALSE	FALSE	finn-b-I9_NONISCHCARDMYOP	6	32798731	0.0154	NA	0.1095	Non-ischemic cardiomyopathy || id:finn-b-I9_NONISCHCARDMYOP	Non-ischemic cardiomyopathy	Non-ischemic cardiomyopathy || ||	TRUE	igd	3.0903e-175	NA	32798731	0.0236	6	finn-b-E4_DM1NOCOMP	|| id:finn-b-E4_DM1NOCOMP	TRUE	reported	igd	3	TRUE	0.52	0.48	NA	798.541
2	rs10484565	A	G	A	G	0.9145	0.0155	0.1156	0.1156	FALSE	FALSE	FALSE	finn-b-I9_NONISCHCARDMYOP	6	32795032	0.0231	NA	0.5005	Non-ischemic cardiomyopathy || id:finn-b-I9_NONISCHCARDMYOP	Non-ischemic cardiomyopathy	Non-ischemic cardiomyopathy || ||	TRUE	igd	8.12831e-142	NA	32795032	0.0361	6	finn-b-E4_DM1NOCOMP	|| id:finn-b-E4_DM1NOCOMP	TRUE	reported	igd	3	TRUE	0.8844	0.1156	NA	641.731
3	rs1057373	A	C	A	C	-0.2284	0.0108	0.142	0.1422	FALSE	FALSE	FALSE	finn-b-I9_NONISCHCARDMYOP	6	32813279	0.021	NA	0.6059	Non-ischemic cardiomyopathy || id:finn-b-I9_NONISCHCARDMYOP	Non-ischemic cardiomyopathy	Non-ischemic cardiomyopathy || ||	TRUE	igd	6.95665e-12	NA	32813279	0.0333	6	finn-b-E4_DM1NOCOMP	|| id:finn-b-E4_DM1NOCOMP	TRUE	reported	igd	3	TRUE	0.858	0.142	NA	47.0439
4	rs1119079	C	T	C	T	0.2166	-0.0279	0.4308	0.4301	FALSE	FALSE	FALSE	finn-b-I9_NONISCHCARDMYOP	6	29536717	0.0158	NA	0.0780908	Non-ischemic cardiomyopathy || id:finn-b-I9_NONISCHCARDMYOP	Non-ischemic cardiomyopathy	Non-ischemic cardiomyopathy || ||	TRUE	igd	4.39542e-18	NA	29536717	0.025	6	finn-b-E4_DM1NOCOMP	|| id:finn-b-E4_DM1NOCOMP	TRUE	reported	igd	3	TRUE	0.5692	0.4308	NA	75.0649
5	rs112549972	T	C	T	C	-0.6223	-0.0162	0.01454	0.01451	FALSE	FALSE	FALSE	finn-b-I9_NONISCHCARDMYOP	6	27461582	0.0618	NA	0.7927	Non-ischemic cardiomyopathy || id:finn-b-I9_NONISCHCARDMYOP	Non-ischemic cardiomyopathy	Non-ischemic cardiomyopathy || ||	TRUE	igd	5.23396e-09	NA	27461582	0.1066	6	finn-b-E4_DM1NOCOMP	|| id:finn-b-E4_DM1NOCOMP	TRUE	reported	igd	3	TRUE	0.98546	0.01454	NA	34.0789
6	rs113196564	G	A	G	A	0.9375	-0.0136	0.05382	0.05391	FALSE	FALSE	FALSE	finn-b-I9_NONISCHCARDMYOP	6	33432672	0.0327	NA	0.6781	Non-ischemic cardiomyopathy || id:finn-b-I9_NONISCHCARDMYOP	Non-ischemic cardiomyopathy	Non-ischemic cardiomyopathy || ||	TRUE	igd	7.04531e-82	NA	33432672	0.0489	6	finn-b-E4_DM1NOCOMP	|| id:finn-b-E4_DM1NOCOMP	TRUE	reported	igd	3	TRUE	0.94618	0.05382	NA	367.557
7	rs115194949	A	G	A	G	0.8375	0.0836	0.02584	0.02586	FALSE	FALSE	FALSE	finn-b-I9_NONISCHCARDMYOP	6	30993440	0.0462	NA	0.0703801	Non-ischemic cardiomyopathy || id:finn-b-I9_NONISCHCARDMYOP	Non-ischemic cardiomyopathy	Non-ischemic cardiomyopathy || ||	TRUE	igd	3.72735e-33	NA	30993440	0.0698	6	finn-b-E4_DM1NOCOMP	|| id:finn-b-E4_DM1NOCOMP	TRUE	reported	igd	3	TRUE	0.97416	0.02584	NA	143.966
8	rs115708172	A	C	A	G	0.6198	-0.0592	0.01181	0.02611	TRUE	FALSE	FALSE	finn-b-I9_NONISCHCARDMYOP	6	23848416	0.0464	NA	0.2024	Non-ischemic cardiomyopathy || id:finn-b-I9_NONISCHCARDMYOP	Non-ischemic cardiomyopathy	Non-ischemic cardiomyopathy || ||	TRUE	igd	1.00099e-09	NA	23848416	0.1014	6	finn-b-E4_DM1NOCOMP	|| id:finn-b-E4_DM1NOCOMP	TRUE	reported	igd	3	FALSE	0.98819	0.01181	NA	37.3618
9	rs115708172	A	C	A	C	0.6198	-0.1725	0.01181	0.01184	FALSE	FALSE	FALSE	finn-b-I9_NONISCHCARDMYOP	6	23848416	0.0703	NA	0.0141198	Non-ischemic cardiomyopathy || id:finn-b-I9_NONISCHCARDMYOP	Non-ischemic cardiomyopathy	Non-ischemic cardiomyopathy || ||	TRUE	igd	1.00099e-09	NA	23848416	0.1014	6	finn-b-E4_DM1NOCOMP	|| id:finn-b-E4_DM1NOCOMP	TRUE	reported	igd	3	TRUE	0.98819	0.01181	NA	37.3618
10	rs11571297	C	T	C	T	-0.1361	-0.0151	0.3708	0.3714	FALSE	FALSE	FALSE	finn-b-I9_NONISCHCARDMYOP	2	204745003	0.0152	NA	0.3202	Non-ischemic cardiomyopathy || id:finn-b-I9_NONISCHCARDMYOP	Non-ischemic cardiomyopathy	Non-ischemic cardiomyopathy || ||	TRUE	igd	1.16001e-08	NA	204745003	0.0239	2	finn-b-E4_DM1NOCOMP	|| id:finn-b-E4_DM1NOCOMP	TRUE	reported	igd	3	TRUE	0.6292	0.3708	NA	32.428
11	rs11873	A	G	A	G	0.8489	-0.0046	0.01168	0.01164	FALSE	FALSE	FALSE	finn-b-I9_NONISCHCARDMYOP	6	33286825	0.069	NA	0.9463	Non-ischemic cardiomyopathy || id:finn-b-I9_NONISCHCARDMYOP	Non-ischemic cardiomyopathy	Non-ischemic cardiomyopathy || ||	TRUE	igd	3.861e-16	NA	33286825	0.1042	6	finn-b-E4_DM1NOCOMP	|| id:finn-b-E4_DM1NOCOMP	TRUE	reported	igd	3	TRUE	0.98832	0.01168	NA	66.3709
12	rs1383264	T	A	T	A	-0.8109	-0.0152	0.6471	0.6473	FALSE	TRUE	FALSE	finn-b-I9_NONISCHCARDMYOP	6	32739967	0.0169	NA	0.3696	Non-ischemic cardiomyopathy || id:finn-b-I9_NONISCHCARDMYOP	Non-ischemic cardiomyopathy	Non-ischemic cardiomyopathy || ||	TRUE	igd	1e-200	NA	32739967	0.0263	6	finn-b-E4_DM1NOCOMP	|| id:finn-b-E4_DM1NOCOMP	TRUE	reported	igd	3	FALSE	0.3529	0.3529	NA	950.655
13	rs138662522	C	T	C	T	-1.0286	0.0189	0.01352	0.01362	FALSE	FALSE	FALSE	finn-b-I9_NONISCHCARDMYOP	6	32638265	0.0641	NA	0.7681	Non-ischemic cardiomyopathy || id:finn-b-I9_NONISCHCARDMYOP	Non-ischemic cardiomyopathy	Non-ischemic cardiomyopathy || ||	TRUE	igd	1.35394e-16	NA	32638265	0.1244	6	finn-b-E4_DM1NOCOMP	|| id:finn-b-E4_DM1NOCOMP	TRUE	reported	igd	3	TRUE	0.98648	0.01352	NA	68.3679
14	rs141075095	C	G	C	G	0.3524	-0.0367	0.03705	0.03712	FALSE	TRUE	FALSE	finn-b-I9_NONISCHCARDMYOP	6	23800176	0.0399	NA	0.3576	Non-ischemic cardiomyopathy || id:finn-b-I9_NONISCHCARDMYOP	Non-ischemic cardiomyopathy	Non-ischemic cardiomyopathy || ||	TRUE	igd	1.63799e-08	NA	23800176	0.0624	6	finn-b-E4_DM1NOCOMP	|| id:finn-b-E4_DM1NOCOMP	TRUE	reported	igd	3	FALSE	0.96295	0.03705	NA	31.8935
15	rs1476495	C	G	C	G	-0.2667	0.0233	0.07074	0.07099	FALSE	TRUE	FALSE	finn-b-I9_NONISCHCARDMYOP	11	2279785	0.0291	NA	0.4232	Non-ischemic cardiomyopathy || id:finn-b-I9_NONISCHCARDMYOP	Non-ischemic cardiomyopathy	Non-ischemic cardiomyopathy || ||	TRUE	igd	1.63399e-08	NA	2279785	0.0472	11	finn-b-E4_DM1NOCOMP	|| id:finn-b-E4_DM1NOCOMP	TRUE	reported	igd	3	FALSE	0.92926	0.07074	NA	31.9273
16	rs149340530	A	G	A	G	0.4184	0.0004	0.09145	0.09117	FALSE	FALSE	FALSE	finn-b-I9_NONISCHCARDMYOP	6	27542460	0.0256	NA	0.987	Non-ischemic cardiomyopathy || id:finn-b-I9_NONISCHCARDMYOP	Non-ischemic cardiomyopathy	Non-ischemic cardiomyopathy || ||	TRUE	igd	1.0311e-26	NA	27542460	0.0391	6	finn-b-E4_DM1NOCOMP	|| id:finn-b-E4_DM1NOCOMP	TRUE	reported	igd	3	TRUE	0.90855	0.09145	NA	114.506
17	rs16868647	G	C	G	C	0.1489	-0.014	0.2454	0.2456	FALSE	TRUE	FALSE	finn-b-I9_NONISCHCARDMYOP	6	34415439	0.0172	NA	0.4136	Non-ischemic cardiomyopathy || id:finn-b-I9_NONISCHCARDMYOP	Non-ischemic cardiomyopathy	Non-ischemic cardiomyopathy || ||	TRUE	igd	2.83798e-08	NA	34415439	0.0268	6	finn-b-E4_DM1NOCOMP	|| id:finn-b-E4_DM1NOCOMP	TRUE	reported	igd	3	FALSE	0.7546	0.2454	NA	30.8688
18	rs17201144	G	A	G	A	-0.5617	-0.0138	0.05633	0.0565	FALSE	FALSE	FALSE	finn-b-I9_NONISCHCARDMYOP	6	31730568	0.0315	NA	0.661301	Non-ischemic cardiomyopathy || id:finn-b-I9_NONISCHCARDMYOP	Non-ischemic cardiomyopathy	Non-ischemic cardiomyopathy || ||	TRUE	igd	8.22053e-25	NA	31730568	0.0546	6	finn-b-E4_DM1NOCOMP	|| id:finn-b-E4_DM1NOCOMP	TRUE	reported	igd	3	TRUE	0.94367	0.05633	NA	105.834
19	rs1772254	T	C	T	C	-0.5509	0.0679	0.9827	0.9827	FALSE	FALSE	FALSE	finn-b-I9_NONISCHCARDMYOP	6	24448734	0.0563	NA	0.2274	Non-ischemic cardiomyopathy || id:finn-b-I9_NONISCHCARDMYOP	Non-ischemic cardiomyopathy	Non-ischemic cardiomyopathy || ||	TRUE	igd	6.60237e-11	NA	24448734	0.0844	6	finn-b-E4_DM1NOCOMP	|| id:finn-b-E4_DM1NOCOMP	TRUE	reported	igd	3	TRUE	0.0173	0.0173	NA	42.605
20	rs185848955	A	T	A	T	0.4148	0.0443	0.03841	0.03857	FALSE	TRUE	FALSE	finn-b-I9_NONISCHCARDMYOP	6	26800955	0.0382	NA	0.2461	Non-ischemic cardiomyopathy || id:finn-b-I9_NONISCHCARDMYOP	Non-ischemic cardiomyopathy	Non-ischemic cardiomyopathy || ||	TRUE	igd	2.34585e-12	NA	26800955	0.0592	6	finn-b-E4_DM1NOCOMP	|| id:finn-b-E4_DM1NOCOMP	TRUE	reported	igd	3	FALSE	0.96159	0.03841	NA	49.0946
21	rs193474	G	A	G	A	-0.1411	-0.0342	0.6834	0.6837	FALSE	FALSE	FALSE	finn-b-I9_NONISCHCARDMYOP	22	30449094	0.0158	NA	0.0303103	Non-ischemic cardiomyopathy || id:finn-b-I9_NONISCHCARDMYOP	Non-ischemic cardiomyopathy	Non-ischemic cardiomyopathy || ||	TRUE	igd	1.00399e-08	NA	30449094	0.0246	22	finn-b-E4_DM1NOCOMP	|| id:finn-b-E4_DM1NOCOMP	TRUE	reported	igd	3	TRUE	0.3166	0.3166	NA	32.8991
22	rs2077163	T	C	T	C	0.2479	-0.023	0.5015	0.5021	FALSE	FALSE	FALSE	finn-b-I9_NONISCHCARDMYOP	6	33636907	0.0147	NA	0.1173	Non-ischemic cardiomyopathy || id:finn-b-I9_NONISCHCARDMYOP	Non-ischemic cardiomyopathy	Non-ischemic cardiomyopathy || ||	TRUE	igd	1.04208e-26	NA	33636907	0.0232	6	finn-b-E4_DM1NOCOMP	|| id:finn-b-E4_DM1NOCOMP	TRUE	reported	igd	3	TRUE	0.4985	0.4985	NA	114.177
23	rs2476601	G	A	G	A	-0.5174	-0.0252	0.8513	0.8515	FALSE	FALSE	FALSE	finn-b-I9_NONISCHCARDMYOP	1	114377568	0.0206	NA	0.2223	Non-ischemic cardiomyopathy || id:finn-b-I9_NONISCHCARDMYOP	Non-ischemic cardiomyopathy	Non-ischemic cardiomyopathy || ||	TRUE	igd	1.68616e-57	NA	114377568	0.0324	1	finn-b-E4_DM1NOCOMP	|| id:finn-b-E4_DM1NOCOMP	TRUE	reported	igd	3	TRUE	0.1487	0.1487	NA	255.013
24	rs2596485	C	T	C	T	-0.5068	-0.0256	0.1462	0.1465	FALSE	FALSE	FALSE	finn-b-I9_NONISCHCARDMYOP	6	31364870	0.0207	NA	0.2158	Non-ischemic cardiomyopathy || id:finn-b-I9_NONISCHCARDMYOP	Non-ischemic cardiomyopathy	Non-ischemic cardiomyopathy || ||	TRUE	igd	8.23569e-47	NA	31364870	0.0353	6	finn-b-E4_DM1NOCOMP	|| id:finn-b-E4_DM1NOCOMP	TRUE	reported	igd	3	TRUE	0.8538	0.1462	NA	206.122
25	rs2894233	G	A	G	A	-0.9248	0.0309	0.01863	0.01872	FALSE	FALSE	FALSE	finn-b-I9_NONISCHCARDMYOP	6	32011678	0.0556	NA	0.578801	Non-ischemic cardiomyopathy || id:finn-b-I9_NONISCHCARDMYOP	Non-ischemic cardiomyopathy	Non-ischemic cardiomyopathy || ||	TRUE	igd	1.11789e-18	NA	32011678	0.1048	6	finn-b-E4_DM1NOCOMP	|| id:finn-b-E4_DM1NOCOMP	TRUE	reported	igd	3	TRUE	0.98137	0.01863	NA	77.8705
26	rs2905763	A	C	A	C	-0.4448	0.0034	0.1131	0.1135	FALSE	FALSE	FALSE	finn-b-I9_NONISCHCARDMYOP	6	29913806	0.0232	NA	0.8827	Non-ischemic cardiomyopathy || id:finn-b-I9_NONISCHCARDMYOP	Non-ischemic cardiomyopathy	Non-ischemic cardiomyopathy || ||	TRUE	igd	1.26096e-29	NA	29913806	0.0393	6	finn-b-E4_DM1NOCOMP	|| id:finn-b-E4_DM1NOCOMP	TRUE	reported	igd	3	TRUE	0.8869	0.1131	NA	128.099
27	rs3116964	T	C	T	C	-0.2999	-0.0192	0.3526	0.3525	FALSE	FALSE	FALSE	finn-b-I9_NONISCHCARDMYOP	6	33120720	0.0159	NA	0.2277	Non-ischemic cardiomyopathy || id:finn-b-I9_NONISCHCARDMYOP	Non-ischemic cardiomyopathy	Non-ischemic cardiomyopathy || ||	TRUE	igd	7.58228e-32	NA	33120720	0.0255	6	finn-b-E4_DM1NOCOMP	|| id:finn-b-E4_DM1NOCOMP	TRUE	reported	igd	3	TRUE	0.6474	0.3526	NA	138.316
28	rs3128936	T	A	T	A	0.3056	0.0234	0.5174	0.518	FALSE	TRUE	TRUE	finn-b-I9_NONISCHCARDMYOP	6	32973263	0.0158	NA	0.1382	Non-ischemic cardiomyopathy || id:finn-b-I9_NONISCHCARDMYOP	Non-ischemic cardiomyopathy	Non-ischemic cardiomyopathy || ||	TRUE	igd	6.28203e-35	NA	32973263	0.0248	6	finn-b-E4_DM1NOCOMP	|| id:finn-b-E4_DM1NOCOMP	TRUE	reported	igd	3	FALSE	0.4826	0.4826	NA	151.846
29	rs3130689	T	C	T	C	0.4637	-0.0043	0.4027	0.4036	FALSE	FALSE	FALSE	finn-b-I9_NONISCHCARDMYOP	6	31210601	0.0164	NA	0.7942	Non-ischemic cardiomyopathy || id:finn-b-I9_NONISCHCARDMYOP	Non-ischemic cardiomyopathy	Non-ischemic cardiomyopathy || ||	TRUE	igd	3.73766e-72	NA	31210601	0.0258	6	finn-b-E4_DM1NOCOMP	|| id:finn-b-E4_DM1NOCOMP	TRUE	reported	igd	3	TRUE	0.5973	0.4027	NA	323.024
30	rs3184504	C	T	C	T	-0.1896	-0.044	0.5908	0.5924	FALSE	FALSE	FALSE	finn-b-I9_NONISCHCARDMYOP	12	111884608	0.0149	NA	0.00316804	Non-ischemic cardiomyopathy || id:finn-b-I9_NONISCHCARDMYOP	Non-ischemic cardiomyopathy	Non-ischemic cardiomyopathy || ||	TRUE	igd	6.42688e-16	NA	111884608	0.0235	12	finn-b-E4_DM1NOCOMP	|| id:finn-b-E4_DM1NOCOMP	TRUE	reported	igd	3	TRUE	0.4092	0.4092	NA	65.094
31	rs36229731	C	A	C	A	-0.2976	0.0198	0.2044	0.2044	FALSE	FALSE	FALSE	finn-b-I9_NONISCHCARDMYOP	6	32593547	0.0286	NA	0.4899	Non-ischemic cardiomyopathy || id:finn-b-I9_NONISCHCARDMYOP	Non-ischemic cardiomyopathy	Non-ischemic cardiomyopathy || ||	TRUE	igd	3.408e-10	NA	32593547	0.0474	6	finn-b-E4_DM1NOCOMP	|| id:finn-b-E4_DM1NOCOMP	TRUE	reported	igd	3	TRUE	0.7956	0.2044	NA	39.4193
32	rs36229731	C	A	A	T	-0.2976	-0.1246	0.2044	0.004788	TRUE	FALSE	FALSE	finn-b-I9_NONISCHCARDMYOP	6	32593547	0.108	NA	0.2487	Non-ischemic cardiomyopathy || id:finn-b-I9_NONISCHCARDMYOP	Non-ischemic cardiomyopathy	Non-ischemic cardiomyopathy || ||	TRUE	igd	3.408e-10	NA	32593547	0.0474	6	finn-b-E4_DM1NOCOMP	|| id:finn-b-E4_DM1NOCOMP	TRUE	reported	igd	3	FALSE	0.7956	0.2044	NA	39.4193
33	rs3892710	T	C	T	C	0.697	-0.0113	0.2402	0.2405	FALSE	FALSE	FALSE	finn-b-I9_NONISCHCARDMYOP	6	32682862	0.0177	NA	0.5208	Non-ischemic cardiomyopathy || id:finn-b-I9_NONISCHCARDMYOP	Non-ischemic cardiomyopathy	Non-ischemic cardiomyopathy || ||	TRUE	igd	4.22669e-140	NA	32682862	0.0277	6	finn-b-E4_DM1NOCOMP	|| id:finn-b-E4_DM1NOCOMP	TRUE	reported	igd	3	TRUE	0.7598	0.2402	NA	633.149
34	rs4713692	T	C	T	C	-0.21	0.0159	0.3863	0.3863	FALSE	FALSE	FALSE	finn-b-I9_NONISCHCARDMYOP	6	33807638	0.0154	NA	0.3039	Non-ischemic cardiomyopathy || id:finn-b-I9_NONISCHCARDMYOP	Non-ischemic cardiomyopathy	Non-ischemic cardiomyopathy || ||	TRUE	igd	1.41286e-17	NA	33807638	0.0246	6	finn-b-E4_DM1NOCOMP	|| id:finn-b-E4_DM1NOCOMP	TRUE	reported	igd	3	TRUE	0.6137	0.3863	NA	72.8733
35	rs4994854	C	T	C	T	1.0843	0.0363	0.4378	0.4378	FALSE	FALSE	FALSE	finn-b-I9_NONISCHCARDMYOP	6	32447900	0.018	NA	0.0438198	Non-ischemic cardiomyopathy || id:finn-b-I9_NONISCHCARDMYOP	Non-ischemic cardiomyopathy	Non-ischemic cardiomyopathy || ||	TRUE	igd	1e-200	NA	32447900	0.0289	6	finn-b-E4_DM1NOCOMP	|| id:finn-b-E4_DM1NOCOMP	TRUE	reported	igd	3	TRUE	0.5622	0.4378	NA	1407.68
36	rs55640410	G	C	G	C	0.3019	0.0192	0.05866	0.05853	FALSE	TRUE	FALSE	finn-b-I9_NONISCHCARDMYOP	6	31094101	0.0313	NA	0.5407	Non-ischemic cardiomyopathy || id:finn-b-I9_NONISCHCARDMYOP	Non-ischemic cardiomyopathy	Non-ischemic cardiomyopathy || ||	TRUE	igd	3.33096e-10	NA	31094101	0.0481	6	finn-b-E4_DM1NOCOMP	|| id:finn-b-E4_DM1NOCOMP	TRUE	reported	igd	3	FALSE	0.94134	0.05866	NA	39.3945
37	rs56175143	A	G	A	G	0.4233	0.0303	0.04899	0.04896	FALSE	FALSE	FALSE	finn-b-I9_NONISCHCARDMYOP	1	114599755	0.0343	NA	0.3775	Non-ischemic cardiomyopathy || id:finn-b-I9_NONISCHCARDMYOP	Non-ischemic cardiomyopathy	Non-ischemic cardiomyopathy || ||	TRUE	igd	8.01678e-16	NA	114599755	0.0526	1	finn-b-E4_DM1NOCOMP	|| id:finn-b-E4_DM1NOCOMP	TRUE	reported	igd	3	TRUE	0.95101	0.04899	NA	64.7627
38	rs563803662	C	A	C	A	0.5587	-0.0193	0.02731	0.02735	FALSE	FALSE	FALSE	finn-b-I9_NONISCHCARDMYOP	6	26855725	0.0453	NA	0.670199	Non-ischemic cardiomyopathy || id:finn-b-I9_NONISCHCARDMYOP	Non-ischemic cardiomyopathy	Non-ischemic cardiomyopathy || ||	TRUE	igd	1.77011e-17	NA	26855725	0.0657	6	finn-b-E4_DM1NOCOMP	|| id:finn-b-E4_DM1NOCOMP	TRUE	reported	igd	3	TRUE	0.97269	0.02731	NA	72.3147
39	rs689	T	A	T	A	0.4953	-0.0053	0.792	0.7909	FALSE	TRUE	FALSE	finn-b-I9_NONISCHCARDMYOP	11	2182224	0.0181	NA	0.770999	Non-ischemic cardiomyopathy || id:finn-b-I9_NONISCHCARDMYOP	Non-ischemic cardiomyopathy	Non-ischemic cardiomyopathy || ||	TRUE	igd	1.79308e-58	NA	2182224	0.0307	11	finn-b-E4_DM1NOCOMP	|| id:finn-b-E4_DM1NOCOMP	TRUE	reported	igd	3	FALSE	0.208	0.208	NA	260.291
40	rs6902545	A	G	A	G	0.172	0.031	0.3563	0.3563	FALSE	FALSE	FALSE	finn-b-I9_NONISCHCARDMYOP	6	33901146	0.0154	NA	0.0437099	Non-ischemic cardiomyopathy || id:finn-b-I9_NONISCHCARDMYOP	Non-ischemic cardiomyopathy	Non-ischemic cardiomyopathy || ||	TRUE	igd	8.83487e-13	NA	33901146	0.0241	6	finn-b-E4_DM1NOCOMP	|| id:finn-b-E4_DM1NOCOMP	TRUE	reported	igd	3	TRUE	0.6437	0.3563	NA	50.9358
41	rs6911089	A	G	A	G	-0.2327	0.0004	0.1648	0.1644	FALSE	FALSE	FALSE	finn-b-I9_NONISCHCARDMYOP	6	33948019	0.0203	NA	0.983	Non-ischemic cardiomyopathy || id:finn-b-I9_NONISCHCARDMYOP	Non-ischemic cardiomyopathy	Non-ischemic cardiomyopathy || ||	TRUE	igd	4.56352e-12	NA	33948019	0.0336	6	finn-b-E4_DM1NOCOMP	|| id:finn-b-E4_DM1NOCOMP	TRUE	reported	igd	3	TRUE	0.8352	0.1648	NA	47.9639
42	rs705702	G	A	G	A	0.168	0.0017	0.3033	0.303	FALSE	FALSE	FALSE	finn-b-I9_NONISCHCARDMYOP	12	56390636	0.016	NA	0.9155	Non-ischemic cardiomyopathy || id:finn-b-I9_NONISCHCARDMYOP	Non-ischemic cardiomyopathy	Non-ischemic cardiomyopathy || ||	TRUE	igd	1.90108e-11	NA	56390636	0.025	12	finn-b-E4_DM1NOCOMP	|| id:finn-b-E4_DM1NOCOMP	TRUE	reported	igd	3	TRUE	0.6967	0.3033	NA	45.1584
43	rs7090530	A	C	A	C	0.1404	0.0089	0.6753	0.6757	FALSE	FALSE	FALSE	finn-b-I9_NONISCHCARDMYOP	10	6110875	0.0157	NA	0.5715	Non-ischemic cardiomyopathy || id:finn-b-I9_NONISCHCARDMYOP	Non-ischemic cardiomyopathy	Non-ischemic cardiomyopathy || ||	TRUE	igd	1.502e-08	NA	6110875	0.0248	10	finn-b-E4_DM1NOCOMP	|| id:finn-b-E4_DM1NOCOMP	TRUE	reported	igd	3	TRUE	0.3247	0.3247	NA	32.0502
44	rs73403122	G	A	G	A	-0.6294	-0.0292	0.02592	0.02609	FALSE	FALSE	FALSE	finn-b-I9_NONISCHCARDMYOP	6	32469121	0.047	NA	0.5351	Non-ischemic cardiomyopathy || id:finn-b-I9_NONISCHCARDMYOP	Non-ischemic cardiomyopathy	Non-ischemic cardiomyopathy || ||	TRUE	igd	5.97448e-14	NA	32469121	0.0838	6	finn-b-E4_DM1NOCOMP	|| id:finn-b-E4_DM1NOCOMP	TRUE	reported	igd	3	TRUE	0.97408	0.02592	NA	56.4112
45	rs74203920	T	C	T	C	0.353	0.0059	0.0372	0.03689	FALSE	FALSE	FALSE	finn-b-I9_NONISCHCARDMYOP	21	45714294	0.0391	NA	0.8804	Non-ischemic cardiomyopathy || id:finn-b-I9_NONISCHCARDMYOP	Non-ischemic cardiomyopathy	Non-ischemic cardiomyopathy || ||	TRUE	igd	4.51502e-09	NA	45714294	0.0602	21	finn-b-E4_DM1NOCOMP	|| id:finn-b-E4_DM1NOCOMP	TRUE	reported	igd	3	TRUE	0.9628	0.0372	NA	34.384
46	rs78868683	C	G	C	G	0.6394	0.0716	0.02627	0.0263	FALSE	TRUE	FALSE	finn-b-I9_NONISCHCARDMYOP	6	30798277	0.0488	NA	0.1423	Non-ischemic cardiomyopathy || id:finn-b-I9_NONISCHCARDMYOP	Non-ischemic cardiomyopathy	Non-ischemic cardiomyopathy || ||	TRUE	igd	1.36113e-17	NA	30798277	0.0749	6	finn-b-E4_DM1NOCOMP	|| id:finn-b-E4_DM1NOCOMP	TRUE	reported	igd	3	FALSE	0.97373	0.02627	NA	72.8755
47	rs80344944	C	G	C	G	0.6863	-0.0089	0.02975	0.02952	FALSE	TRUE	FALSE	finn-b-I9_NONISCHCARDMYOP	6	32947247	0.0445	NA	0.8406	Non-ischemic cardiomyopathy || id:finn-b-I9_NONISCHCARDMYOP	Non-ischemic cardiomyopathy	Non-ischemic cardiomyopathy || ||	TRUE	igd	7.87771e-20	NA	32947247	0.0753	6	finn-b-E4_DM1NOCOMP	|| id:finn-b-E4_DM1NOCOMP	TRUE	reported	igd	3	FALSE	0.97025	0.02975	NA	83.0688
48	rs9258215	G	A	G	A	-0.2196	0.012	0.1131	0.1129	FALSE	FALSE	FALSE	finn-b-I9_NONISCHCARDMYOP	6	29707307	0.0231	NA	0.6023	Non-ischemic cardiomyopathy || id:finn-b-I9_NONISCHCARDMYOP	Non-ischemic cardiomyopathy	Non-ischemic cardiomyopathy || ||	TRUE	igd	2.58899e-09	NA	29707307	0.0369	6	finn-b-E4_DM1NOCOMP	|| id:finn-b-E4_DM1NOCOMP	TRUE	reported	igd	3	TRUE	0.8869	0.1131	NA	35.417
49	rs9266766	C	G	C	G	0.4642	-0.0245	0.1415	0.1418	FALSE	TRUE	FALSE	finn-b-I9_NONISCHCARDMYOP	6	31351675	0.0211	NA	0.247	Non-ischemic cardiomyopathy || id:finn-b-I9_NONISCHCARDMYOP	Non-ischemic cardiomyopathy	Non-ischemic cardiomyopathy || ||	TRUE	igd	3.48177e-46	NA	31351675	0.0325	6	finn-b-E4_DM1NOCOMP	|| id:finn-b-E4_DM1NOCOMP	TRUE	reported	igd	3	FALSE	0.8585	0.1415	NA	204.006
50	rs9272324	G	A	G	A	0.9171	0.0429	0.4279	0.427	FALSE	FALSE	FALSE	finn-b-I9_NONISCHCARDMYOP	6	32604152	0.0158	NA	0.00659295	Non-ischemic cardiomyopathy || id:finn-b-I9_NONISCHCARDMYOP	Non-ischemic cardiomyopathy	Non-ischemic cardiomyopathy || ||	TRUE	igd	1e-200	NA	32604152	0.0248	6	finn-b-E4_DM1NOCOMP	|| id:finn-b-E4_DM1NOCOMP	TRUE	reported	igd	3	TRUE	0.5721	0.4279	NA	1367.51
51	rs9296100	T	C	T	C	0.1658	0.0412	0.7625	0.7631	FALSE	FALSE	FALSE	finn-b-I9_NONISCHCARDMYOP	6	33822865	0.0175	NA	0.0188499	Non-ischemic cardiomyopathy || id:finn-b-I9_NONISCHCARDMYOP	Non-ischemic cardiomyopathy	Non-ischemic cardiomyopathy || ||	TRUE	igd	4.77804e-09	NA	33822865	0.0283	6	finn-b-E4_DM1NOCOMP	|| id:finn-b-E4_DM1NOCOMP	TRUE	reported	igd	3	TRUE	0.2375	0.2375	NA	34.3239
52	rs9332731	T	C	T	C	-0.6122	-0.0554	0.01366	0.01359	FALSE	FALSE	FALSE	finn-b-I9_NONISCHCARDMYOP	6	31894299	0.0629	NA	0.3786	Non-ischemic cardiomyopathy || id:finn-b-I9_NONISCHCARDMYOP	Non-ischemic cardiomyopathy	Non-ischemic cardiomyopathy || ||	TRUE	igd	4.85903e-08	NA	31894299	0.1122	6	finn-b-E4_DM1NOCOMP	|| id:finn-b-E4_DM1NOCOMP	TRUE	reported	igd	3	TRUE	0.98634	0.01366	NA	29.7715
53	rs9348689	T	G	T	G	0.1729	-0.0236	0.6086	0.6082	FALSE	FALSE	FALSE	finn-b-I9_NONISCHCARDMYOP	6	25684653	0.0152	NA	0.1209	Non-ischemic cardiomyopathy || id:finn-b-I9_NONISCHCARDMYOP	Non-ischemic cardiomyopathy	Non-ischemic cardiomyopathy || ||	TRUE	igd	7.61553e-13	NA	25684653	0.0241	6	finn-b-E4_DM1NOCOMP	|| id:finn-b-E4_DM1NOCOMP	TRUE	reported	igd	3	TRUE	0.3914	0.3914	NA	51.4702
54	rs9460898	A	C	A	C	0.1447	-0.0254	0.264	0.264	FALSE	FALSE	FALSE	finn-b-I9_NONISCHCARDMYOP	6	23591161	0.0168	NA	0.1303	Non-ischemic cardiomyopathy || id:finn-b-I9_NONISCHCARDMYOP	Non-ischemic cardiomyopathy	Non-ischemic cardiomyopathy || ||	TRUE	igd	3.76097e-08	NA	23591161	0.0263	6	finn-b-E4_DM1NOCOMP	|| id:finn-b-E4_DM1NOCOMP	TRUE	reported	igd	3	TRUE	0.736	0.264	NA	30.2709
55	rs9467509	G	A	G	A	-0.1642	0.0126	0.7444	0.7454	FALSE	FALSE	FALSE	finn-b-I9_NONISCHCARDMYOP	6	25422195	0.0169	NA	0.4586	Non-ischemic cardiomyopathy || id:finn-b-I9_NONISCHCARDMYOP	Non-ischemic cardiomyopathy	Non-ischemic cardiomyopathy || ||	TRUE	igd	2.548e-10	NA	25422195	0.026	6	finn-b-E4_DM1NOCOMP	|| id:finn-b-E4_DM1NOCOMP	TRUE	reported	igd	3	TRUE	0.2556	0.2556	NA	39.8841

## Sheet: with peripheral circulatory com
	SNP	effect_allele.exposure	other_allele.exposure	effect_allele.outcome	other_allele.outcome	beta.exposure	beta.outcome	eaf.exposure	eaf.outcome	remove	palindromic	ambiguous	id.outcome	chr	pos	se.outcome	samplesize.outcome	pval.outcome	outcome	originalname.outcome	outcome.deprecated	mr_keep.outcome	data_source.outcome	pval.exposure	se.exposure	exposure	mr_keep.exposure	pval_origin.exposure	id.exposure	data_source.exposure	action	mr_keep	EAF2	MAF	F
1	rs11753213	G	A	G	A	0.299077	0.0035	0.398313	0.401	FALSE	FALSE	FALSE	finn-b-I9_NONISCHCARDMYOP	6	33819582	0.0151	NA	0.8138	Non-ischemic cardiomyopathy || id:finn-b-I9_NONISCHCARDMYOP	Non-ischemic cardiomyopathy	Non-ischemic cardiomyopathy || ||	TRUE	igd	2.88828e-08	0.0539064	exposure	TRUE	reported	xOAbEK	textfile	3	TRUE	0.601687	0.398313	30.7812
2	rs12663370	G	T	G	T	0.450933	-0.0101	0.148095	0.1505	FALSE	FALSE	FALSE	finn-b-I9_NONISCHCARDMYOP	6	33607373	0.0209	NA	0.6305	Non-ischemic cardiomyopathy || id:finn-b-I9_NONISCHCARDMYOP	Non-ischemic cardiomyopathy	Non-ischemic cardiomyopathy || ||	TRUE	igd	2.42661e-11	0.0675277	exposure	TRUE	reported	xOAbEK	textfile	3	TRUE	0.851905	0.148095	44.5923
3	rs144580787	A	G	A	G	-0.708366	0.0241	0.0779576	0.07692	FALSE	FALSE	FALSE	finn-b-I9_NONISCHCARDMYOP	6	30760297	0.0275	NA	0.3814	Non-ischemic cardiomyopathy || id:finn-b-I9_NONISCHCARDMYOP	Non-ischemic cardiomyopathy	Non-ischemic cardiomyopathy || ||	TRUE	igd	6.40206e-09	0.122008	exposure	TRUE	reported	xOAbEK	textfile	3	TRUE	0.922042	0.0779576	33.7085
4	rs149340530	A	G	A	G	0.54244	0.0004	0.0892466	0.09117	FALSE	FALSE	FALSE	finn-b-I9_NONISCHCARDMYOP	6	27542460	0.0256	NA	0.987	Non-ischemic cardiomyopathy || id:finn-b-I9_NONISCHCARDMYOP	Non-ischemic cardiomyopathy	Non-ischemic cardiomyopathy || ||	TRUE	igd	2.01604e-11	0.0809024	exposure	TRUE	reported	xOAbEK	textfile	3	TRUE	0.910753	0.0892466	44.9553
5	rs17201144	G	A	G	A	-0.795184	-0.0138	0.0570829	0.0565	FALSE	FALSE	FALSE	finn-b-I9_NONISCHCARDMYOP	6	31730568	0.0315	NA	0.661301	Non-ischemic cardiomyopathy || id:finn-b-I9_NONISCHCARDMYOP	Non-ischemic cardiomyopathy	Non-ischemic cardiomyopathy || ||	TRUE	igd	2.18037e-08	0.142072	exposure	TRUE	reported	xOAbEK	textfile	3	TRUE	0.942917	0.0570829	31.327
6	rs17220157	A	G	A	G	1.34149	0.0224	0.049911	0.0548	FALSE	FALSE	FALSE	finn-b-I9_NONISCHCARDMYOP	6	32787592	0.0327	NA	0.494	Non-ischemic cardiomyopathy || id:finn-b-I9_NONISCHCARDMYOP	Non-ischemic cardiomyopathy	Non-ischemic cardiomyopathy || ||	TRUE	igd	7.01617e-68	0.0770561	exposure	TRUE	reported	xOAbEK	textfile	3	TRUE	0.950089	0.049911	303.082
7	rs34372943	T	C	T	C	0.818687	-0.1105	0.0193326	0.01952	FALSE	FALSE	FALSE	finn-b-I9_NONISCHCARDMYOP	6	23992313	0.053	NA	0.0369199	Non-ischemic cardiomyopathy || id:finn-b-I9_NONISCHCARDMYOP	Non-ischemic cardiomyopathy	Non-ischemic cardiomyopathy || ||	TRUE	igd	2.77863e-08	0.147383	exposure	TRUE	reported	xOAbEK	textfile	3	TRUE	0.980667	0.0193326	30.8561
8	rs34562262	C	G	C	G	1.19202	-0.0168	0.0263788	0.02791	FALSE	TRUE	FALSE	finn-b-I9_NONISCHCARDMYOP	6	32020961	0.045	NA	0.7097	Non-ischemic cardiomyopathy || id:finn-b-I9_NONISCHCARDMYOP	Non-ischemic cardiomyopathy	Non-ischemic cardiomyopathy || ||	TRUE	igd	2.87012e-27	0.110202	exposure	TRUE	reported	xOAbEK	textfile	3	FALSE	0.973621	0.0263788	117.001
9	rs59356242	A	C	A	C	1.13068	0.0496	0.0164758	0.0173	FALSE	FALSE	FALSE	finn-b-I9_NONISCHCARDMYOP	6	31001679	0.0565	NA	0.3805	Non-ischemic cardiomyopathy || id:finn-b-I9_NONISCHCARDMYOP	Non-ischemic cardiomyopathy	Non-ischemic cardiomyopathy || ||	TRUE	igd	1.21032e-15	0.141275	exposure	TRUE	reported	xOAbEK	textfile	3	TRUE	0.983524	0.0164758	64.0544
10	rs62404144	T	G	T	G	-0.81743	-0.066	0.089119	0.0873	FALSE	FALSE	FALSE	finn-b-I9_NONISCHCARDMYOP	6	32634990	0.026	NA	0.0111499	Non-ischemic cardiomyopathy || id:finn-b-I9_NONISCHCARDMYOP	Non-ischemic cardiomyopathy	Non-ischemic cardiomyopathy || ||	TRUE	igd	8.98876e-13	0.114403	exposure	TRUE	reported	xOAbEK	textfile	3	TRUE	0.910881	0.089119	51.0536
11	rs689	T	A	T	A	0.459086	-0.0053	0.789118	0.7909	FALSE	TRUE	FALSE	finn-b-I9_NONISCHCARDMYOP	11	2182224	0.0181	NA	0.770999	Non-ischemic cardiomyopathy || id:finn-b-I9_NONISCHCARDMYOP	Non-ischemic cardiomyopathy	Non-ischemic cardiomyopathy || ||	TRUE	igd	1.33955e-10	0.0714796	exposure	TRUE	reported	xOAbEK	textfile	3	FALSE	0.210882	0.210882	41.25
12	rs6934289	C	T	C	T	-0.586188	-0.0276	0.19865	0.1944	FALSE	FALSE	FALSE	finn-b-I9_NONISCHCARDMYOP	6	33044956	0.0207	NA	0.1834	Non-ischemic cardiomyopathy || id:finn-b-I9_NONISCHCARDMYOP	Non-ischemic cardiomyopathy	Non-ischemic cardiomyopathy || ||	TRUE	igd	6.21441e-15	0.075157	exposure	TRUE	reported	xOAbEK	textfile	3	TRUE	0.80135	0.19865	60.8324
13	rs9268633	G	A	G	A	1.09692	0.0368	0.83795	0.8418	FALSE	FALSE	FALSE	finn-b-I9_NONISCHCARDMYOP	6	32406473	0.0202	NA	0.0687005	Non-ischemic cardiomyopathy || id:finn-b-I9_NONISCHCARDMYOP	Non-ischemic cardiomyopathy	Non-ischemic cardiomyopathy || ||	TRUE	igd	1.98655e-37	0.0857968	exposure	TRUE	reported	xOAbEK	textfile	3	TRUE	0.16205	0.16205	163.459
14	rs9273363	A	C	A	C	0.958668	0.0487	0.270583	0.2797	FALSE	FALSE	FALSE	finn-b-I9_NONISCHCARDMYOP	6	32626272	0.0173	NA	0.00501395	Non-ischemic cardiomyopathy || id:finn-b-I9_NONISCHCARDMYOP	Non-ischemic cardiomyopathy	Non-ischemic cardiomyopathy || ||	TRUE	igd	1.9602e-87	0.0483662	exposure	TRUE	reported	xOAbEK	textfile	3	TRUE	0.729417	0.270583	392.873
15	rs9277193	C	T	C	T	0.394845	0.0125	0.419102	0.4232	FALSE	FALSE	FALSE	finn-b-I9_NONISCHCARDMYOP	6	33023880	0.0156	NA	0.4225	Non-ischemic cardiomyopathy || id:finn-b-I9_NONISCHCARDMYOP	Non-ischemic cardiomyopathy	Non-ischemic cardiomyopathy || ||	TRUE	igd	1.30377e-13	0.0533157	exposure	TRUE	reported	xOAbEK	textfile	3	TRUE	0.580898	0.419102	54.8458
16	rs9380220	T	G	T	G	0.509653	-0.0188	0.246631	0.2503	FALSE	FALSE	FALSE	finn-b-I9_NONISCHCARDMYOP	6	31146584	0.0172	NA	0.2741	Non-ischemic cardiomyopathy || id:finn-b-I9_NONISCHCARDMYOP	Non-ischemic cardiomyopathy	Non-ischemic cardiomyopathy || ||	TRUE	igd	1.41286e-19	0.0563072	exposure	TRUE	reported	xOAbEK	textfile	3	TRUE	0.753369	0.246631	81.9259

[truncated: 4 more sheets: with ophthalmic complications, confounding factors, FDR_subgroup, FDR_T1D_41 inflammatory factors]
