# Supplementary material for: Type 1 diabetes, its complications, and non-ischemic cardiomyopathy: a mendelian randomization study of European ancestry
Source: Cardiovasc Diabetol. 2024 Jan 13;23:31. doi: 10.1186/s12933-023-02117-7 (PMC10787423; doi:10.1186/s12933-023-02117-7)
Supplement: Supplementary file 3 — Supplementary Material 3: Supplemental Excel 2. Detailed data for mediation mendelian randomization [file 12933_2023_2117_MOESM3_ESM.xlsx]

## Sheet: mediatation_positive
	Exposure		nsnp	b	se	P	lo_ci	up_ci	or	or_lci95	or_uci95	Mediation effect
	Total effect						1	1	1	1	1
	T1D→NICM	IVW	50	0.0244987	0.00636098	0.00011744	0.0120312	0.0369663	1.0248	1.0121	1.03766		p1 = 5e-08,clump = TRUE,r2=0.01,kb=5000,access_token = NULL
	Mediator(MIG)
	T1D → MIG	IVW	41	0.0617469	0.0198854	0.00190191	0.0227715	0.100722	1.06369	1.02303	1.10597		p1 = 5e-08,clump = TRUE,r2=0.01,kb=5000,access_token = NULL							P FOR PLEIO=0.85		p for heterogeneity=0.008
	MIG →NICM	IVW	11	0.0863776	0.036765	0.018801	0.0143182	0.158437	1.09022	1.01442	1.17168		p1 = 5e-06,clump = TRUE,r2=0.01,kb=5000,access_token = NULL							P FOR PLEIO=0.479		p for heterogeneity=0.932
	Indrect effect			0.005	0.003		0.001	0.012	1.005	1.001	1.012	0.2

## Sheet: mediatation_negtive
	exposure ID	outcome ID	method	nsnp	b	se	P	lo_ci	up_ci	or	or_lci95	or_uci95
Mediator(CRP)
T1D-CRP	ebi-a-GCST010681	prot-c-4337_49_2	Inverse variance weighted	11	0.0294119	0.0211423	0.164182	-0.0120269	0.0708508	1.02985	0.988045	1.07342		p1 = 5e-08,clump = TRUE,r2=0.01,kb=5000,access_token = NULL
CRP-NICM	prot-c-4337_49_2	finn-b-I9_NONISCHCARDMYOP	Inverse variance weighted	21	0.00403131	0.0177864	0.820695	-0.0308301	0.0388927	1.00404	0.96964	1.03966		p1 = 5e-05,clump = TRUE,r2=0.01,kb=5000
Mediator(Glomerular disorders)								1	1	1
T1D→Glomerular disorders	IVW		Inverse variance weighted	49	0.161234	0.0151739	2.26161e-26	0.131493	0.190975	1.17496	1.14053	1.21043
Glomerular disorders→NICM	IVW		Inverse variance weighted	10	0.150618	0.0352564	1.93664e-05	0.0815154	0.219721	1.16255	1.08493	1.24573
Indrect effect					0.024	0.057		-0.087	0.137	1.025	0.916	1.147
Mediator(anemia)
T1D→anemia			Inverse variance weighted	49	0.0614996	0.00823301	8.02688e-14	0.0453629	0.0776363	1.06343	1.04641	1.08073
anemia→NICM			Inverse variance weighted	17	0.195347	0.0632788	0.00202129	0.0713207	0.319374	1.21573	1.07393	1.37627	p for pleio=0.005963335
Indrect effect
Cholesterol levels in IDL	id.exposure	id.outcome	outcome	exposure	method	nsnp	b	se	pval	lo_ci	up_ci	or	or_lci95	or_uci95
1	ebi-a-GCST90092831	finn-b-I9_NONISCHCARDMYOP	Non-ischemic cardiomyopathy || id:finn-b-I9_NONISCHCARDMYOP	|| id:ebi-a-GCST90092831	MR Egger	64	-0.213799	0.0650369	0.00166832	-0.341271	-0.0863266	0.807511	0.710866	0.917295
2	ebi-a-GCST90092831	finn-b-I9_NONISCHCARDMYOP	Non-ischemic cardiomyopathy || id:finn-b-I9_NONISCHCARDMYOP	|| id:ebi-a-GCST90092831	Weighted median	64	-0.165168	0.0607849	0.00658254	-0.284307	-0.0460298	0.847751	0.752536	0.955014
3	ebi-a-GCST90092831	finn-b-I9_NONISCHCARDMYOP	Non-ischemic cardiomyopathy || id:finn-b-I9_NONISCHCARDMYOP	|| id:ebi-a-GCST90092831	Inverse variance weighted	64	-0.185246	0.0449094	3.70913e-05	-0.273269	-0.0972239	0.8309	0.760888	0.907353
4	ebi-a-GCST90092831	finn-b-I9_NONISCHCARDMYOP	Non-ischemic cardiomyopathy || id:finn-b-I9_NONISCHCARDMYOP	|| id:ebi-a-GCST90092831	Simple mode	64	-0.178666	0.135512	0.192125	-0.44427	0.0869371	0.836385	0.641292	1.09083
5	ebi-a-GCST90092831	finn-b-I9_NONISCHCARDMYOP	Non-ischemic cardiomyopathy || id:finn-b-I9_NONISCHCARDMYOP	|| id:ebi-a-GCST90092831	Weighted mode	64	-0.178666	0.0591374	0.00363543	-0.294576	-0.062757	0.836385	0.744848	0.939172
Glycated hemoglobin levels	id.exposure	id.outcome	outcome	exposure	method	nsnp	b	se	pval	lo_ci	up_ci	or	or_lci95	or_uci95
	ebi-a-GCST004939	finn-b-I9_NONISCHCARDMYOP	Non-ischemic cardiomyopathy || id:finn-b-I9_NONISCHCARDMYOP	|| id:ebi-a-GCST004939	MR Egger	6	-0.00691854	0.257803	0.979876	-0.512212	0.498375	0.993105	0.599169	1.64604
2	ebi-a-GCST004939	finn-b-I9_NONISCHCARDMYOP	Non-ischemic cardiomyopathy || id:finn-b-I9_NONISCHCARDMYOP	|| id:ebi-a-GCST004939	Weighted median	6	-0.0646228	0.151516	0.669737	-0.361593	0.232348	0.937421	0.696565	1.26156
3	ebi-a-GCST004939	finn-b-I9_NONISCHCARDMYOP	Non-ischemic cardiomyopathy || id:finn-b-I9_NONISCHCARDMYOP	|| id:ebi-a-GCST004939	Inverse variance weighted	6	-0.142462	0.120996	0.239029	-0.379614	0.0946891	0.86722	0.684125	1.09932
4	ebi-a-GCST004939	finn-b-I9_NONISCHCARDMYOP	Non-ischemic cardiomyopathy || id:finn-b-I9_NONISCHCARDMYOP	|| id:ebi-a-GCST004939	Simple mode	6	-0.137371	0.215828	0.552454	-0.560394	0.285652	0.871647	0.570984	1.33063
5	ebi-a-GCST004939	finn-b-I9_NONISCHCARDMYOP	Non-ischemic cardiomyopathy || id:finn-b-I9_NONISCHCARDMYOP	|| id:ebi-a-GCST004939	Weighted mode	6	-0.0620704	0.188818	0.755681	-0.432155	0.308014	0.939817	0.649109	1.36072
Fasting insulin	id.exposure	id.outcome	outcome	exposure	method	nsnp	b	se	pval	lo_ci	up_ci	or	or_lci95	or_uci95
1	ebi-a-GCST90002237	finn-b-I9_NONISCHCARDMYOP	Non-ischemic cardiomyopathy || id:finn-b-I9_NONISCHCARDMYOP	|| id:ebi-a-GCST90002237	MR Egger	7	0.0152695	0.0170083	0.410454	-0.0180668	0.0486057	1.01539	0.982095	1.04981
2	ebi-a-GCST90002237	finn-b-I9_NONISCHCARDMYOP	Non-ischemic cardiomyopathy || id:finn-b-I9_NONISCHCARDMYOP	|| id:ebi-a-GCST90002237	Weighted median	7	0.0215473	0.0165674	0.193402	-0.0109249	0.0540194	1.02178	0.989135	1.05551
3	ebi-a-GCST90002237	finn-b-I9_NONISCHCARDMYOP	Non-ischemic cardiomyopathy || id:finn-b-I9_NONISCHCARDMYOP	|| id:ebi-a-GCST90002237	Inverse variance weighted	7	0.0226531	0.0145569	0.119667	-0.00587847	0.0511846	1.02291	0.994139	1.05252
4	ebi-a-GCST90002237	finn-b-I9_NONISCHCARDMYOP	Non-ischemic cardiomyopathy || id:finn-b-I9_NONISCHCARDMYOP	|| id:ebi-a-GCST90002237	Simple mode	7	0.029545	0.020112	0.192213	-0.00987444	0.0689645	1.02999	0.990174	1.0714
5	ebi-a-GCST90002237	finn-b-I9_NONISCHCARDMYOP	Non-ischemic cardiomyopathy || id:finn-b-I9_NONISCHCARDMYOP	|| id:ebi-a-GCST90002237	Weighted mode	7	0.0211044	0.0145263	0.196484	-0.00736719	0.049576	1.02133	0.99266	1.05083
Concentration of VLDL particles	id.exposure	id.outcome	outcome	exposure	method	nsnp	b	se	pval	lo_ci	up_ci	or	or_lci95	or_uci95
1	ebi-a-GCST90093000	finn-b-I9_NONISCHCARDMYOP	Non-ischemic cardiomyopathy || id:finn-b-I9_NONISCHCARDMYOP	|| id:ebi-a-GCST90093000	MR Egger	72	-0.120833	0.0969368	0.216733	-0.310829	0.0691636	0.886182	0.732839	1.07161
2	ebi-a-GCST90093000	finn-b-I9_NONISCHCARDMYOP	Non-ischemic cardiomyopathy || id:finn-b-I9_NONISCHCARDMYOP	|| id:ebi-a-GCST90093000	Weighted median	72	-0.0371089	0.0710111	0.601267	-0.176291	0.102073	0.963571	0.838374	1.10746
3	ebi-a-GCST90093000	finn-b-I9_NONISCHCARDMYOP	Non-ischemic cardiomyopathy || id:finn-b-I9_NONISCHCARDMYOP	|| id:ebi-a-GCST90093000	Inverse variance weighted	72	-0.0899556	0.0504127	0.0743611	-0.188764	0.00885321	0.913972	0.827982	1.00889
4	ebi-a-GCST90093000	finn-b-I9_NONISCHCARDMYOP	Non-ischemic cardiomyopathy || id:finn-b-I9_NONISCHCARDMYOP	|| id:ebi-a-GCST90093000	Simple mode	72	0.00495915	0.168144	0.976554	-0.324604	0.334522	1.00497	0.722814	1.39727
5	ebi-a-GCST90093000	finn-b-I9_NONISCHCARDMYOP	Non-ischemic cardiomyopathy || id:finn-b-I9_NONISCHCARDMYOP	|| id:ebi-a-GCST90093000	Weighted mode	72	-0.00352279	0.108486	0.974187	-0.216156	0.20911	0.996483	0.80561	1.23258

## Sheet: inflammatory factors
	id.exposure	id.outcome	outcome	exposure	method	nsnp	b	se	pval	lo_ci	up_ci	or	or_lci95	or_uci95
1	NjG3iY	finn-b-I9_NONISCHCARDMYOP	Non-ischemic cardiomyopathy || id:finn-b-I9_NONISCHCARDMYOP	meta_filt_B_NGF_noBMI.txt	MR Egger	4	0.0641355	0.333806	0.865377	-0.590125	0.718396	1.06624	0.554258	2.05114
2	NjG3iY	finn-b-I9_NONISCHCARDMYOP	Non-ischemic cardiomyopathy || id:finn-b-I9_NONISCHCARDMYOP	meta_filt_B_NGF_noBMI.txt	Weighted median	4	0.227481	0.0770162	0.00314021	0.0765287	0.378432	1.25543	1.07953	1.45999
3	NjG3iY	finn-b-I9_NONISCHCARDMYOP	Non-ischemic cardiomyopathy || id:finn-b-I9_NONISCHCARDMYOP	meta_filt_B_NGF_noBMI.txt	Inverse variance weighted	4	0.200996	0.0594802	0.00072695	0.0844148	0.317577	1.22262	1.08808	1.3738
4	NjG3iY	finn-b-I9_NONISCHCARDMYOP	Non-ischemic cardiomyopathy || id:finn-b-I9_NONISCHCARDMYOP	meta_filt_B_NGF_noBMI.txt	Simple mode	4	0.241503	0.109367	0.114294	0.0271439	0.455862	1.27316	1.02752	1.57753
5	NjG3iY	finn-b-I9_NONISCHCARDMYOP	Non-ischemic cardiomyopathy || id:finn-b-I9_NONISCHCARDMYOP	meta_filt_B_NGF_noBMI.txt	Weighted mode	4	0.241503	0.0969673	0.08844	0.0514473	0.431559	1.27316	1.05279	1.53966
6	8dRy4Z	finn-b-I9_NONISCHCARDMYOP	Non-ischemic cardiomyopathy || id:finn-b-I9_NONISCHCARDMYOP	meta_filt_CTACK_noBMI.txt	MR Egger	13	0.117576	0.0560438	0.0598149	0.0077298	0.227421	1.12477	1.00776	1.25536
7	8dRy4Z	finn-b-I9_NONISCHCARDMYOP	Non-ischemic cardiomyopathy || id:finn-b-I9_NONISCHCARDMYOP	meta_filt_CTACK_noBMI.txt	Weighted median	13	0.0708745	0.0421528	0.0926906	-0.0117449	0.153494	1.07345	0.988324	1.1659
8	8dRy4Z	finn-b-I9_NONISCHCARDMYOP	Non-ischemic cardiomyopathy || id:finn-b-I9_NONISCHCARDMYOP	meta_filt_CTACK_noBMI.txt	Inverse variance weighted	13	0.0191238	0.0309511	0.53666	-0.0415404	0.079788	1.01931	0.959311	1.08306
9	8dRy4Z	finn-b-I9_NONISCHCARDMYOP	Non-ischemic cardiomyopathy || id:finn-b-I9_NONISCHCARDMYOP	meta_filt_CTACK_noBMI.txt	Simple mode	13	0.0615425	0.0833823	0.474655	-0.101887	0.224972	1.06348	0.903132	1.25229
10	8dRy4Z	finn-b-I9_NONISCHCARDMYOP	Non-ischemic cardiomyopathy || id:finn-b-I9_NONISCHCARDMYOP	meta_filt_CTACK_noBMI.txt	Weighted mode	13	0.0861975	0.0501817	0.111521	-0.0121587	0.184554	1.09002	0.987915	1.20268
11	JE4ELT	finn-b-I9_NONISCHCARDMYOP	Non-ischemic cardiomyopathy || id:finn-b-I9_NONISCHCARDMYOP	meta_filt_EOTAXIN_noBMI.txt	MR Egger	14	0.117865	0.114275	0.322686	-0.106114	0.341843	1.12509	0.899322	1.40754
12	JE4ELT	finn-b-I9_NONISCHCARDMYOP	Non-ischemic cardiomyopathy || id:finn-b-I9_NONISCHCARDMYOP	meta_filt_EOTAXIN_noBMI.txt	Weighted median	14	0.0377545	0.0502454	0.452411	-0.0607265	0.136235	1.03848	0.941081	1.14595
13	JE4ELT	finn-b-I9_NONISCHCARDMYOP	Non-ischemic cardiomyopathy || id:finn-b-I9_NONISCHCARDMYOP	meta_filt_EOTAXIN_noBMI.txt	Inverse variance weighted	14	0.0658621	0.0512865	0.199072	-0.0346594	0.166384	1.06808	0.965934	1.18103
14	JE4ELT	finn-b-I9_NONISCHCARDMYOP	Non-ischemic cardiomyopathy || id:finn-b-I9_NONISCHCARDMYOP	meta_filt_EOTAXIN_noBMI.txt	Simple mode	14	-0.026307	0.0983801	0.793355	-0.219132	0.166518	0.974036	0.803216	1.18118
15	JE4ELT	finn-b-I9_NONISCHCARDMYOP	Non-ischemic cardiomyopathy || id:finn-b-I9_NONISCHCARDMYOP	meta_filt_EOTAXIN_noBMI.txt	Weighted mode	14	0.0263549	0.0543465	0.635787	-0.0801643	0.132874	1.02671	0.922965	1.14211
16	xMWlK1	finn-b-I9_NONISCHCARDMYOP	Non-ischemic cardiomyopathy || id:finn-b-I9_NONISCHCARDMYOP	meta_filt_FGF_BASIC_noBMI.txt	MR Egger	6	0.00739575	0.277364	0.980005	-0.536238	0.55103	1.00742	0.584945	1.73504
17	xMWlK1	finn-b-I9_NONISCHCARDMYOP	Non-ischemic cardiomyopathy || id:finn-b-I9_NONISCHCARDMYOP	meta_filt_FGF_BASIC_noBMI.txt	Weighted median	6	0.0423101	0.0969701	0.662604	-0.147751	0.232371	1.04322	0.862646	1.26159
18	xMWlK1	finn-b-I9_NONISCHCARDMYOP	Non-ischemic cardiomyopathy || id:finn-b-I9_NONISCHCARDMYOP	meta_filt_FGF_BASIC_noBMI.txt	Inverse variance weighted	6	0.0234636	0.100658	0.815683	-0.173826	0.220753	1.02374	0.840443	1.24702
19	xMWlK1	finn-b-I9_NONISCHCARDMYOP	Non-ischemic cardiomyopathy || id:finn-b-I9_NONISCHCARDMYOP	meta_filt_FGF_BASIC_noBMI.txt	Simple mode	6	0.0278111	0.152325	0.862302	-0.270746	0.326369	1.0282	0.76281	1.38593
20	xMWlK1	finn-b-I9_NONISCHCARDMYOP	Non-ischemic cardiomyopathy || id:finn-b-I9_NONISCHCARDMYOP	meta_filt_FGF_BASIC_noBMI.txt	Weighted mode	6	0.034508	0.125721	0.794695	-0.211905	0.280921	1.03511	0.809041	1.32435
21	RCcNBn	finn-b-I9_NONISCHCARDMYOP	Non-ischemic cardiomyopathy || id:finn-b-I9_NONISCHCARDMYOP	meta_filt_G_CSF_noBMI.txt	MR Egger	9	0.0213848	0.107495	0.847965	-0.189304	0.232074	1.02162	0.827535	1.26121
22	RCcNBn	finn-b-I9_NONISCHCARDMYOP	Non-ischemic cardiomyopathy || id:finn-b-I9_NONISCHCARDMYOP	meta_filt_G_CSF_noBMI.txt	Weighted median	9	0.0112576	0.0783038	0.885683	-0.142218	0.164733	1.01132	0.867432	1.17908
23	RCcNBn	finn-b-I9_NONISCHCARDMYOP	Non-ischemic cardiomyopathy || id:finn-b-I9_NONISCHCARDMYOP	meta_filt_G_CSF_noBMI.txt	Inverse variance weighted	9	-0.00612099	0.0606856	0.919658	-0.125065	0.112823	0.993898	0.88244	1.11943
24	RCcNBn	finn-b-I9_NONISCHCARDMYOP	Non-ischemic cardiomyopathy || id:finn-b-I9_NONISCHCARDMYOP	meta_filt_G_CSF_noBMI.txt	Simple mode	9	-0.00175992	0.112936	0.987948	-0.223114	0.219594	0.998242	0.800024	1.24557
25	RCcNBn	finn-b-I9_NONISCHCARDMYOP	Non-ischemic cardiomyopathy || id:finn-b-I9_NONISCHCARDMYOP	meta_filt_G_CSF_noBMI.txt	Weighted mode	9	0.0120493	0.0966227	0.903834	-0.177331	0.20143	1.01212	0.837502	1.22315
26	3P0TMm	finn-b-I9_NONISCHCARDMYOP	Non-ischemic cardiomyopathy || id:finn-b-I9_NONISCHCARDMYOP	meta_filt_GROA_noBMI.txt	MR Egger	9	-0.0349705	0.0579256	0.565076	-0.148505	0.0785636	0.965634	0.861996	1.08173
27	3P0TMm	finn-b-I9_NONISCHCARDMYOP	Non-ischemic cardiomyopathy || id:finn-b-I9_NONISCHCARDMYOP	meta_filt_GROA_noBMI.txt	Weighted median	9	-0.0188343	0.0301464	0.532127	-0.0779212	0.0402526	0.981342	0.925037	1.04107
28	3P0TMm	finn-b-I9_NONISCHCARDMYOP	Non-ischemic cardiomyopathy || id:finn-b-I9_NONISCHCARDMYOP	meta_filt_GROA_noBMI.txt	Inverse variance weighted	9	-0.000879871	0.0243937	0.971227	-0.0486915	0.0469318	0.999121	0.952475	1.04805
29	3P0TMm	finn-b-I9_NONISCHCARDMYOP	Non-ischemic cardiomyopathy || id:finn-b-I9_NONISCHCARDMYOP	meta_filt_GROA_noBMI.txt	Simple mode	9	-0.0217478	0.0508094	0.679921	-0.121334	0.0778386	0.978487	0.885738	1.08095
30	3P0TMm	finn-b-I9_NONISCHCARDMYOP	Non-ischemic cardiomyopathy || id:finn-b-I9_NONISCHCARDMYOP	meta_filt_GROA_noBMI.txt	Weighted mode	9	-0.00283805	0.0346753	0.936779	-0.0708017	0.0651256	0.997166	0.931647	1.06729
31	LaRsTl	finn-b-I9_NONISCHCARDMYOP	Non-ischemic cardiomyopathy || id:finn-b-I9_NONISCHCARDMYOP	meta_filt_HGF_noBMI.txt	MR Egger	7	0.251694	0.141047	0.134419	-0.0247585	0.528146	1.2862	0.975546	1.69579
32	LaRsTl	finn-b-I9_NONISCHCARDMYOP	Non-ischemic cardiomyopathy || id:finn-b-I9_NONISCHCARDMYOP	meta_filt_HGF_noBMI.txt	Weighted median	7	0.099327	0.0775375	0.200187	-0.0526465	0.251301	1.10443	0.948715	1.2857
33	LaRsTl	finn-b-I9_NONISCHCARDMYOP	Non-ischemic cardiomyopathy || id:finn-b-I9_NONISCHCARDMYOP	meta_filt_HGF_noBMI.txt	Inverse variance weighted	7	0.0385932	0.0648341	0.551669	-0.0884817	0.165668	1.03935	0.91532	1.18018
34	LaRsTl	finn-b-I9_NONISCHCARDMYOP	Non-ischemic cardiomyopathy || id:finn-b-I9_NONISCHCARDMYOP	meta_filt_HGF_noBMI.txt	Simple mode	7	0.0812979	0.106118	0.472667	-0.126694	0.28929	1.08469	0.881003	1.33548
35	LaRsTl	finn-b-I9_NONISCHCARDMYOP	Non-ischemic cardiomyopathy || id:finn-b-I9_NONISCHCARDMYOP	meta_filt_HGF_noBMI.txt	Weighted mode	7	0.098717	0.0967657	0.347009	-0.0909438	0.288378	1.10375	0.913069	1.33426
36	82nnGV	finn-b-I9_NONISCHCARDMYOP	Non-ischemic cardiomyopathy || id:finn-b-I9_NONISCHCARDMYOP	meta_filt_IFN_G_noBMI.txt	MR Egger	10	-0.0682409	0.11771	0.57805	-0.298953	0.162471	0.934035	0.741594	1.17641
37	82nnGV	finn-b-I9_NONISCHCARDMYOP	Non-ischemic cardiomyopathy || id:finn-b-I9_NONISCHCARDMYOP	meta_filt_IFN_G_noBMI.txt	Weighted median	10	0.0457308	0.0773737	0.554495	-0.105922	0.197383	1.04679	0.899495	1.21821
38	82nnGV	finn-b-I9_NONISCHCARDMYOP	Non-ischemic cardiomyopathy || id:finn-b-I9_NONISCHCARDMYOP	meta_filt_IFN_G_noBMI.txt	Inverse variance weighted	10	0.0324589	0.05673	0.567211	-0.078732	0.14365	1.03299	0.924288	1.15448
39	82nnGV	finn-b-I9_NONISCHCARDMYOP	Non-ischemic cardiomyopathy || id:finn-b-I9_NONISCHCARDMYOP	meta_filt_IFN_G_noBMI.txt	Simple mode	10	0.0220069	0.121345	0.860105	-0.215829	0.259843	1.02225	0.805873	1.29673
40	82nnGV	finn-b-I9_NONISCHCARDMYOP	Non-ischemic cardiomyopathy || id:finn-b-I9_NONISCHCARDMYOP	meta_filt_IFN_G_noBMI.txt	Weighted mode	10	0.0264983	0.112156	0.818518	-0.193328	0.246325	1.02685	0.824211	1.27932
41	4Tmsmn	finn-b-I9_NONISCHCARDMYOP	Non-ischemic cardiomyopathy || id:finn-b-I9_NONISCHCARDMYOP	meta_filt_IL_10_noBMI.txt	MR Egger	14	0.0112087	0.0818081	0.893293	-0.149135	0.171553	1.01127	0.861453	1.18715
42	4Tmsmn	finn-b-I9_NONISCHCARDMYOP	Non-ischemic cardiomyopathy || id:finn-b-I9_NONISCHCARDMYOP	meta_filt_IL_10_noBMI.txt	Weighted median	14	0.04717	0.0482171	0.327934	-0.0473355	0.141676	1.0483	0.953767	1.1522
43	4Tmsmn	finn-b-I9_NONISCHCARDMYOP	Non-ischemic cardiomyopathy || id:finn-b-I9_NONISCHCARDMYOP	meta_filt_IL_10_noBMI.txt	Inverse variance weighted	14	0.0697139	0.0372722	0.0614286	-0.00333967	0.142768	1.0722	0.996666	1.15346
44	4Tmsmn	finn-b-I9_NONISCHCARDMYOP	Non-ischemic cardiomyopathy || id:finn-b-I9_NONISCHCARDMYOP	meta_filt_IL_10_noBMI.txt	Simple mode	14	0.0340629	0.0833369	0.689386	-0.129277	0.197403	1.03465	0.87873	1.21824
45	4Tmsmn	finn-b-I9_NONISCHCARDMYOP	Non-ischemic cardiomyopathy || id:finn-b-I9_NONISCHCARDMYOP	meta_filt_IL_10_noBMI.txt	Weighted mode	14	0.0425983	0.052045	0.427827	-0.0594098	0.144606	1.04352	0.94232	1.15558
46	rNQQQ9	finn-b-I9_NONISCHCARDMYOP	Non-ischemic cardiomyopathy || id:finn-b-I9_NONISCHCARDMYOP	meta_filt_IL_12_P70_noBMI.txt	MR Egger	14	0.019419	0.0576281	0.741959	-0.0935322	0.13237	1.01961	0.910709	1.14153
47	rNQQQ9	finn-b-I9_NONISCHCARDMYOP	Non-ischemic cardiomyopathy || id:finn-b-I9_NONISCHCARDMYOP	meta_filt_IL_12_P70_noBMI.txt	Weighted median	14	0.0410865	0.0358892	0.252286	-0.0292564	0.111429	1.04194	0.971167	1.11787
48	rNQQQ9	finn-b-I9_NONISCHCARDMYOP	Non-ischemic cardiomyopathy || id:finn-b-I9_NONISCHCARDMYOP	meta_filt_IL_12_P70_noBMI.txt	Inverse variance weighted	14	0.0570292	0.032286	0.0773325	-0.00625128	0.12031	1.05869	0.993768	1.12785
49	rNQQQ9	finn-b-I9_NONISCHCARDMYOP	Non-ischemic cardiomyopathy || id:finn-b-I9_NONISCHCARDMYOP	meta_filt_IL_12_P70_noBMI.txt	Simple mode	14	0.228528	0.0940447	0.0303312	0.0442005	0.412856	1.25675	1.04519	1.51113
50	rNQQQ9	finn-b-I9_NONISCHCARDMYOP	Non-ischemic cardiomyopathy || id:finn-b-I9_NONISCHCARDMYOP	meta_filt_IL_12_P70_noBMI.txt	Weighted mode	14	0.0380967	0.0401327	0.359799	-0.0405635	0.116757	1.03883	0.960248	1.12385
51	NYcHW0	finn-b-I9_NONISCHCARDMYOP	Non-ischemic cardiomyopathy || id:finn-b-I9_NONISCHCARDMYOP	meta_filt_IL_13_noBMI.txt	MR Egger	13	0.102853	0.0467176	0.0499475	0.0112863	0.194419	1.10833	1.01135	1.21461
52	NYcHW0	finn-b-I9_NONISCHCARDMYOP	Non-ischemic cardiomyopathy || id:finn-b-I9_NONISCHCARDMYOP	meta_filt_IL_13_noBMI.txt	Weighted median	13	0.026091	0.0313444	0.405184	-0.035344	0.0875261	1.02643	0.965273	1.09147
53	NYcHW0	finn-b-I9_NONISCHCARDMYOP	Non-ischemic cardiomyopathy || id:finn-b-I9_NONISCHCARDMYOP	meta_filt_IL_13_noBMI.txt	Inverse variance weighted	13	0.00935517	0.0271758	0.730661	-0.0439095	0.0626198	1.0094	0.957041	1.06462
54	NYcHW0	finn-b-I9_NONISCHCARDMYOP	Non-ischemic cardiomyopathy || id:finn-b-I9_NONISCHCARDMYOP	meta_filt_IL_13_noBMI.txt	Simple mode	13	-0.000131884	0.0554074	0.99814	-0.10873	0.108467	0.999868	0.896972	1.11457
55	NYcHW0	finn-b-I9_NONISCHCARDMYOP	Non-ischemic cardiomyopathy || id:finn-b-I9_NONISCHCARDMYOP	meta_filt_IL_13_noBMI.txt	Weighted mode	13	0.0236554	0.0310696	0.461138	-0.037241	0.0845519	1.02394	0.963444	1.08823
56	ItFt0p	finn-b-I9_NONISCHCARDMYOP	Non-ischemic cardiomyopathy || id:finn-b-I9_NONISCHCARDMYOP	meta_filt_IL_16_noBMI.txt	MR Egger	9	-0.0176176	0.0521884	0.745579	-0.119907	0.0846717	0.982537	0.887003	1.08836
57	ItFt0p	finn-b-I9_NONISCHCARDMYOP	Non-ischemic cardiomyopathy || id:finn-b-I9_NONISCHCARDMYOP	meta_filt_IL_16_noBMI.txt	Weighted median	9	-0.0326847	0.0408348	0.423472	-0.112721	0.0473516	0.967844	0.8934	1.04849
58	ItFt0p	finn-b-I9_NONISCHCARDMYOP	Non-ischemic cardiomyopathy || id:finn-b-I9_NONISCHCARDMYOP	meta_filt_IL_16_noBMI.txt	Inverse variance weighted	9	-0.041197	0.0307565	0.180422	-0.10148	0.0190857	0.95964	0.9035	1.01927
59	ItFt0p	finn-b-I9_NONISCHCARDMYOP	Non-ischemic cardiomyopathy || id:finn-b-I9_NONISCHCARDMYOP	meta_filt_IL_16_noBMI.txt	Simple mode	9	-0.105274	0.069267	0.16704	-0.241038	0.0304889	0.900077	0.785812	1.03096
60	ItFt0p	finn-b-I9_NONISCHCARDMYOP	Non-ischemic cardiomyopathy || id:finn-b-I9_NONISCHCARDMYOP	meta_filt_IL_16_noBMI.txt	Weighted mode	9	-0.0210369	0.0491591	0.679985	-0.117389	0.075315	0.979183	0.889239	1.07822
61	xIGYT4	finn-b-I9_NONISCHCARDMYOP	Non-ischemic cardiomyopathy || id:finn-b-I9_NONISCHCARDMYOP	meta_filt_IL_17_noBMI.txt	MR Egger	8	-0.0671358	0.124587	0.609374	-0.311326	0.177054	0.935068	0.732475	1.1937
62	xIGYT4	finn-b-I9_NONISCHCARDMYOP	Non-ischemic cardiomyopathy || id:finn-b-I9_NONISCHCARDMYOP	meta_filt_IL_17_noBMI.txt	Weighted median	8	-0.0643918	0.0738663	0.383353	-0.20917	0.0803862	0.937638	0.811257	1.08371
63	xIGYT4	finn-b-I9_NONISCHCARDMYOP	Non-ischemic cardiomyopathy || id:finn-b-I9_NONISCHCARDMYOP	meta_filt_IL_17_noBMI.txt	Inverse variance weighted	8	0.0151162	0.0652662	0.816843	-0.112806	0.143038	1.01523	0.893324	1.15377
64	xIGYT4	finn-b-I9_NONISCHCARDMYOP	Non-ischemic cardiomyopathy || id:finn-b-I9_NONISCHCARDMYOP	meta_filt_IL_17_noBMI.txt	Simple mode	8	-0.0299743	0.103515	0.780539	-0.232864	0.172915	0.970471	0.792261	1.18877
65	xIGYT4	finn-b-I9_NONISCHCARDMYOP	Non-ischemic cardiomyopathy || id:finn-b-I9_NONISCHCARDMYOP	meta_filt_IL_17_noBMI.txt	Weighted mode	8	-0.0679846	0.0836619	0.443195	-0.231962	0.0959926	0.934275	0.792976	1.10075
66	ArH6Cz	finn-b-I9_NONISCHCARDMYOP	Non-ischemic cardiomyopathy || id:finn-b-I9_NONISCHCARDMYOP	meta_filt_IL_18_noBMI.txt	MR Egger	12	0.019082	0.0629076	0.767853	-0.104217	0.142381	1.01927	0.90103	1.15302
67	ArH6Cz	finn-b-I9_NONISCHCARDMYOP	Non-ischemic cardiomyopathy || id:finn-b-I9_NONISCHCARDMYOP	meta_filt_IL_18_noBMI.txt	Weighted median	12	0.0293873	0.0379703	0.438957	-0.0450344	0.103809	1.02982	0.955965	1.10939
68	ArH6Cz	finn-b-I9_NONISCHCARDMYOP	Non-ischemic cardiomyopathy || id:finn-b-I9_NONISCHCARDMYOP	meta_filt_IL_18_noBMI.txt	Inverse variance weighted	12	0.042666	0.0274601	0.120246	-0.0111559	0.0964878	1.04359	0.988906	1.1013
69	ArH6Cz	finn-b-I9_NONISCHCARDMYOP	Non-ischemic cardiomyopathy || id:finn-b-I9_NONISCHCARDMYOP	meta_filt_IL_18_noBMI.txt	Simple mode	12	-0.00290209	0.056802	0.960169	-0.114234	0.10843	0.997102	0.892049	1.11453
70	ArH6Cz	finn-b-I9_NONISCHCARDMYOP	Non-ischemic cardiomyopathy || id:finn-b-I9_NONISCHCARDMYOP	meta_filt_IL_18_noBMI.txt	Weighted mode	12	0.01611	0.0461068	0.733382	-0.0742594	0.106479	1.01624	0.928431	1.11235
71	wkhKyQ	finn-b-I9_NONISCHCARDMYOP	Non-ischemic cardiomyopathy || id:finn-b-I9_NONISCHCARDMYOP	meta_filt_IL_1B_noBMI.txt	MR Egger	3	-0.021186	0.203757	0.934043	-0.42055	0.378178	0.979037	0.656686	1.45962
72	wkhKyQ	finn-b-I9_NONISCHCARDMYOP	Non-ischemic cardiomyopathy || id:finn-b-I9_NONISCHCARDMYOP	meta_filt_IL_1B_noBMI.txt	Weighted median	3	-0.0302013	0.0969545	0.755421	-0.220232	0.15983	0.97025	0.802333	1.17331
73	wkhKyQ	finn-b-I9_NONISCHCARDMYOP	Non-ischemic cardiomyopathy || id:finn-b-I9_NONISCHCARDMYOP	meta_filt_IL_1B_noBMI.txt	Inverse variance weighted	3	-0.0401449	0.0817142	0.623225	-0.200305	0.120015	0.96065	0.818481	1.12751
74	wkhKyQ	finn-b-I9_NONISCHCARDMYOP	Non-ischemic cardiomyopathy || id:finn-b-I9_NONISCHCARDMYOP	meta_filt_IL_1B_noBMI.txt	Simple mode	3	-0.03072	0.11155	0.808858	-0.249358	0.187918	0.969747	0.779301	1.20673
75	wkhKyQ	finn-b-I9_NONISCHCARDMYOP	Non-ischemic cardiomyopathy || id:finn-b-I9_NONISCHCARDMYOP	meta_filt_IL_1B_noBMI.txt	Weighted mode	3	-0.0222259	0.104511	0.851295	-0.227068	0.182616	0.978019	0.796866	1.20035
76	Kh7HIq	finn-b-I9_NONISCHCARDMYOP	Non-ischemic cardiomyopathy || id:finn-b-I9_NONISCHCARDMYOP	meta_filt_IL_1RA_noBMI.txt	MR Egger	8	-0.0476411	0.125688	0.717707	-0.293989	0.198707	0.953476	0.745285	1.21982
77	Kh7HIq	finn-b-I9_NONISCHCARDMYOP	Non-ischemic cardiomyopathy || id:finn-b-I9_NONISCHCARDMYOP	meta_filt_IL_1RA_noBMI.txt	Weighted median	8	0.0042905	0.0577151	0.94074	-0.108831	0.117412	1.0043	0.896882	1.12458
78	Kh7HIq	finn-b-I9_NONISCHCARDMYOP	Non-ischemic cardiomyopathy || id:finn-b-I9_NONISCHCARDMYOP	meta_filt_IL_1RA_noBMI.txt	Inverse variance weighted	8	0.0111591	0.0504076	0.824799	-0.0876398	0.109958	1.01122	0.916091	1.11623
79	Kh7HIq	finn-b-I9_NONISCHCARDMYOP	Non-ischemic cardiomyopathy || id:finn-b-I9_NONISCHCARDMYOP	meta_filt_IL_1RA_noBMI.txt	Simple mode	8	-0.0415889	0.0928666	0.667804	-0.223608	0.14043	0.959264	0.799629	1.15077
80	Kh7HIq	finn-b-I9_NONISCHCARDMYOP	Non-ischemic cardiomyopathy || id:finn-b-I9_NONISCHCARDMYOP	meta_filt_IL_1RA_noBMI.txt	Weighted mode	8	-0.0237714	0.0853249	0.788603	-0.191008	0.143465	0.976509	0.826126	1.15427
81	uftOkC	finn-b-I9_NONISCHCARDMYOP	Non-ischemic cardiomyopathy || id:finn-b-I9_NONISCHCARDMYOP	meta_filt_IL_2_noBMI.txt	MR Egger	7	0.0301905	0.0813361	0.725711	-0.129228	0.189609	1.03065	0.878773	1.20878
82	uftOkC	finn-b-I9_NONISCHCARDMYOP	Non-ischemic cardiomyopathy || id:finn-b-I9_NONISCHCARDMYOP	meta_filt_IL_2_noBMI.txt	Weighted median	7	0.0459525	0.0556072	0.408591	-0.0630376	0.154942	1.04702	0.938908	1.16759
83	uftOkC	finn-b-I9_NONISCHCARDMYOP	Non-ischemic cardiomyopathy || id:finn-b-I9_NONISCHCARDMYOP	meta_filt_IL_2_noBMI.txt	Inverse variance weighted	7	0.0368713	0.0422727	0.383085	-0.0459831	0.119726	1.03756	0.955058	1.12719
84	uftOkC	finn-b-I9_NONISCHCARDMYOP	Non-ischemic cardiomyopathy || id:finn-b-I9_NONISCHCARDMYOP	meta_filt_IL_2_noBMI.txt	Simple mode	7	0.0418595	0.0723405	0.58388	-0.0999278	0.183647	1.04275	0.904903	1.20159
85	uftOkC	finn-b-I9_NONISCHCARDMYOP	Non-ischemic cardiomyopathy || id:finn-b-I9_NONISCHCARDMYOP	meta_filt_IL_2_noBMI.txt	Weighted mode	7	0.0468045	0.0677144	0.515276	-0.0859158	0.179525	1.04792	0.917671	1.19665
86	zqTExO	finn-b-I9_NONISCHCARDMYOP	Non-ischemic cardiomyopathy || id:finn-b-I9_NONISCHCARDMYOP	meta_filt_IL_2RA_noBMI.txt	MR Egger	8	-0.0333027	0.0514735	0.541585	-0.134191	0.0675853	0.967246	0.874423	1.06992
87	zqTExO	finn-b-I9_NONISCHCARDMYOP	Non-ischemic cardiomyopathy || id:finn-b-I9_NONISCHCARDMYOP	meta_filt_IL_2RA_noBMI.txt	Weighted median	8	-0.0633486	0.0429765	0.140474	-0.147583	0.0208854	0.938616	0.862791	1.02111
88	zqTExO	finn-b-I9_NONISCHCARDMYOP	Non-ischemic cardiomyopathy || id:finn-b-I9_NONISCHCARDMYOP	meta_filt_IL_2RA_noBMI.txt	Inverse variance weighted	8	-0.0332443	0.0334463	0.320242	-0.098799	0.0323105	0.967302	0.905925	1.03284
89	zqTExO	finn-b-I9_NONISCHCARDMYOP	Non-ischemic cardiomyopathy || id:finn-b-I9_NONISCHCARDMYOP	meta_filt_IL_2RA_noBMI.txt	Simple mode	8	-0.0432918	0.0777076	0.594807	-0.195599	0.109015	0.957632	0.822342	1.11518
90	zqTExO	finn-b-I9_NONISCHCARDMYOP	Non-ischemic cardiomyopathy || id:finn-b-I9_NONISCHCARDMYOP	meta_filt_IL_2RA_noBMI.txt	Weighted mode	8	-0.0674617	0.0466267	0.191191	-0.15885	0.0239266	0.934764	0.853124	1.02422
91	WeZd78	finn-b-I9_NONISCHCARDMYOP	Non-ischemic cardiomyopathy || id:finn-b-I9_NONISCHCARDMYOP	meta_filt_IL_4_noBMI.txt	MR Egger	14	0.034187	0.103157	0.746052	-0.168	0.236374	1.03478	0.845354	1.26665
92	WeZd78	finn-b-I9_NONISCHCARDMYOP	Non-ischemic cardiomyopathy || id:finn-b-I9_NONISCHCARDMYOP	meta_filt_IL_4_noBMI.txt	Weighted median	14	-0.00879527	0.0696883	0.899567	-0.145384	0.127794	0.991243	0.86469	1.13632
93	WeZd78	finn-b-I9_NONISCHCARDMYOP	Non-ischemic cardiomyopathy || id:finn-b-I9_NONISCHCARDMYOP	meta_filt_IL_4_noBMI.txt	Inverse variance weighted	14	0.061618	0.0497115	0.215156	-0.0358166	0.159053	1.06356	0.964817	1.1724
94	WeZd78	finn-b-I9_NONISCHCARDMYOP	Non-ischemic cardiomyopathy || id:finn-b-I9_NONISCHCARDMYOP	meta_filt_IL_4_noBMI.txt	Simple mode	14	-0.0556941	0.127184	0.668646	-0.304976	0.193587	0.945828	0.737141	1.2136
95	WeZd78	finn-b-I9_NONISCHCARDMYOP	Non-ischemic cardiomyopathy || id:finn-b-I9_NONISCHCARDMYOP	meta_filt_IL_4_noBMI.txt	Weighted mode	14	-0.0534629	0.117092	0.655502	-0.282963	0.176037	0.947941	0.753548	1.19248
96	RBLKIS	finn-b-I9_NONISCHCARDMYOP	Non-ischemic cardiomyopathy || id:finn-b-I9_NONISCHCARDMYOP	meta_filt_IL_5_noBMI.txt	MR Egger	8	0.0777167	0.105741	0.490075	-0.129536	0.284969	1.08082	0.878503	1.32972
97	RBLKIS	finn-b-I9_NONISCHCARDMYOP	Non-ischemic cardiomyopathy || id:finn-b-I9_NONISCHCARDMYOP	meta_filt_IL_5_noBMI.txt	Weighted median	8	-0.00322377	0.0582219	0.955843	-0.117339	0.110891	0.996781	0.889284	1.11727
98	RBLKIS	finn-b-I9_NONISCHCARDMYOP	Non-ischemic cardiomyopathy || id:finn-b-I9_NONISCHCARDMYOP	meta_filt_IL_5_noBMI.txt	Inverse variance weighted	8	-0.00303775	0.0448463	0.945995	-0.0909364	0.0848609	0.996967	0.913076	1.08857
99	RBLKIS	finn-b-I9_NONISCHCARDMYOP	Non-ischemic cardiomyopathy || id:finn-b-I9_NONISCHCARDMYOP	meta_filt_IL_5_noBMI.txt	Simple mode	8	-0.0577169	0.102193	0.589853	-0.258015	0.142581	0.943917	0.772584	1.15325
100	RBLKIS	finn-b-I9_NONISCHCARDMYOP	Non-ischemic cardiomyopathy || id:finn-b-I9_NONISCHCARDMYOP	meta_filt_IL_5_noBMI.txt	Weighted mode	8	0.0876218	0.0873525	0.349227	-0.083589	0.258833	1.09158	0.919809	1.29542
101	2KIzal	finn-b-I9_NONISCHCARDMYOP	Non-ischemic cardiomyopathy || id:finn-b-I9_NONISCHCARDMYOP	meta_filt_IL_6_noBMI.txt	MR Egger	11	-0.034571	0.124119	0.786898	-0.277844	0.208702	0.96602	0.757415	1.23208
102	2KIzal	finn-b-I9_NONISCHCARDMYOP	Non-ischemic cardiomyopathy || id:finn-b-I9_NONISCHCARDMYOP	meta_filt_IL_6_noBMI.txt	Weighted median	11	0.0175624	0.0740729	0.812582	-0.12762	0.162745	1.01772	0.880187	1.17674
103	2KIzal	finn-b-I9_NONISCHCARDMYOP	Non-ischemic cardiomyopathy || id:finn-b-I9_NONISCHCARDMYOP	meta_filt_IL_6_noBMI.txt	Inverse variance weighted	11	0.048593	0.0551997	0.37869	-0.0595984	0.156784	1.04979	0.942143	1.16974
104	2KIzal	finn-b-I9_NONISCHCARDMYOP	Non-ischemic cardiomyopathy || id:finn-b-I9_NONISCHCARDMYOP	meta_filt_IL_6_noBMI.txt	Simple mode	11	-0.0406547	0.116748	0.73489	-0.269481	0.188171	0.960161	0.763776	1.20704
105	2KIzal	finn-b-I9_NONISCHCARDMYOP	Non-ischemic cardiomyopathy || id:finn-b-I9_NONISCHCARDMYOP	meta_filt_IL_6_noBMI.txt	Weighted mode	11	-0.0176798	0.105963	0.870815	-0.225368	0.190008	0.982476	0.798223	1.20926
106	1Gcd8u	finn-b-I9_NONISCHCARDMYOP	Non-ischemic cardiomyopathy || id:finn-b-I9_NONISCHCARDMYOP	meta_filt_IL_7_noBMI.txt	MR Egger	11	0.00955196	0.0729737	0.898737	-0.133476	0.15258	1.0096	0.875048	1.16484
107	1Gcd8u	finn-b-I9_NONISCHCARDMYOP	Non-ischemic cardiomyopathy || id:finn-b-I9_NONISCHCARDMYOP	meta_filt_IL_7_noBMI.txt	Weighted median	11	0.0346415	0.0375608	0.356384	-0.0389777	0.108261	1.03525	0.961772	1.11434
108	1Gcd8u	finn-b-I9_NONISCHCARDMYOP	Non-ischemic cardiomyopathy || id:finn-b-I9_NONISCHCARDMYOP	meta_filt_IL_7_noBMI.txt	Inverse variance weighted	11	-0.0120216	0.031581	0.703455	-0.0739204	0.0498771	0.98805	0.928746	1.05114
109	1Gcd8u	finn-b-I9_NONISCHCARDMYOP	Non-ischemic cardiomyopathy || id:finn-b-I9_NONISCHCARDMYOP	meta_filt_IL_7_noBMI.txt	Simple mode	11	0.0163169	0.0576376	0.782877	-0.0966527	0.129287	1.01645	0.907871	1.13802
110	1Gcd8u	finn-b-I9_NONISCHCARDMYOP	Non-ischemic cardiomyopathy || id:finn-b-I9_NONISCHCARDMYOP	meta_filt_IL_7_noBMI.txt	Weighted mode	11	0.0306514	0.0409368	0.471253	-0.0495847	0.110888	1.03113	0.951625	1.11727
111	SjBZmu	finn-b-I9_NONISCHCARDMYOP	Non-ischemic cardiomyopathy || id:finn-b-I9_NONISCHCARDMYOP	meta_filt_IL_8_noBMI.txt	MR Egger	8	-0.030442	0.0975423	0.765533	-0.221625	0.160741	0.970017	0.801216	1.17438
112	SjBZmu	finn-b-I9_NONISCHCARDMYOP	Non-ischemic cardiomyopathy || id:finn-b-I9_NONISCHCARDMYOP	meta_filt_IL_8_noBMI.txt	Weighted median	8	0.0104926	0.0587721	0.858307	-0.104701	0.125686	1.01055	0.900594	1.13393
113	SjBZmu	finn-b-I9_NONISCHCARDMYOP	Non-ischemic cardiomyopathy || id:finn-b-I9_NONISCHCARDMYOP	meta_filt_IL_8_noBMI.txt	Inverse variance weighted	8	-0.0241135	0.048781	0.621079	-0.119724	0.0714972	0.976175	0.887165	1.07412
114	SjBZmu	finn-b-I9_NONISCHCARDMYOP	Non-ischemic cardiomyopathy || id:finn-b-I9_NONISCHCARDMYOP	meta_filt_IL_8_noBMI.txt	Simple mode	8	0.0736318	0.0999669	0.485336	-0.122303	0.269567	1.07641	0.88488	1.3094
115	SjBZmu	finn-b-I9_NONISCHCARDMYOP	Non-ischemic cardiomyopathy || id:finn-b-I9_NONISCHCARDMYOP	meta_filt_IL_8_noBMI.txt	Weighted mode	8	0.0703469	0.0989778	0.500238	-0.12365	0.264343	1.07288	0.883689	1.30258
116	Ex2WWy	finn-b-I9_NONISCHCARDMYOP	Non-ischemic cardiomyopathy || id:finn-b-I9_NONISCHCARDMYOP	meta_filt_IL_9_noBMI.txt	MR Egger	6	-0.097592	0.165843	0.587846	-0.422644	0.22746	0.907019	0.655312	1.25541
117	Ex2WWy	finn-b-I9_NONISCHCARDMYOP	Non-ischemic cardiomyopathy || id:finn-b-I9_NONISCHCARDMYOP	meta_filt_IL_9_noBMI.txt	Weighted median	6	-0.114425	0.0755379	0.129821	-0.26248	0.0336289	0.891878	0.769142	1.0342
118	Ex2WWy	finn-b-I9_NONISCHCARDMYOP	Non-ischemic cardiomyopathy || id:finn-b-I9_NONISCHCARDMYOP	meta_filt_IL_9_noBMI.txt	Inverse variance weighted	6	-0.0702337	0.0626638	0.262372	-0.193055	0.0525873	0.932176	0.824437	1.05399
119	Ex2WWy	finn-b-I9_NONISCHCARDMYOP	Non-ischemic cardiomyopathy || id:finn-b-I9_NONISCHCARDMYOP	meta_filt_IL_9_noBMI.txt	Simple mode	6	-0.174655	0.123218	0.215544	-0.416162	0.0668523	0.839747	0.659573	1.06914
120	Ex2WWy	finn-b-I9_NONISCHCARDMYOP	Non-ischemic cardiomyopathy || id:finn-b-I9_NONISCHCARDMYOP	meta_filt_IL_9_noBMI.txt	Weighted mode	6	-0.168797	0.11844	0.213427	-0.40094	0.0633461	0.84468	0.66969	1.0654
121	iXF3Yp	finn-b-I9_NONISCHCARDMYOP	Non-ischemic cardiomyopathy || id:finn-b-I9_NONISCHCARDMYOP	meta_filt_IP_10_noBMI.txt	MR Egger	9	0.0632956	0.120965	0.616946	-0.173795	0.300386	1.06534	0.840469	1.35038
122	iXF3Yp	finn-b-I9_NONISCHCARDMYOP	Non-ischemic cardiomyopathy || id:finn-b-I9_NONISCHCARDMYOP	meta_filt_IP_10_noBMI.txt	Weighted median	9	-0.00658865	0.0591512	0.91131	-0.122525	0.109348	0.993433	0.884684	1.11555
123	iXF3Yp	finn-b-I9_NONISCHCARDMYOP	Non-ischemic cardiomyopathy || id:finn-b-I9_NONISCHCARDMYOP	meta_filt_IP_10_noBMI.txt	Inverse variance weighted	9	0.00949995	0.0557007	0.864575	-0.0996734	0.118673	1.00955	0.905133	1.126
124	iXF3Yp	finn-b-I9_NONISCHCARDMYOP	Non-ischemic cardiomyopathy || id:finn-b-I9_NONISCHCARDMYOP	meta_filt_IP_10_noBMI.txt	Simple mode	9	-0.0122914	0.101221	0.906344	-0.210684	0.186101	0.987784	0.81003	1.20454
125	iXF3Yp	finn-b-I9_NONISCHCARDMYOP	Non-ischemic cardiomyopathy || id:finn-b-I9_NONISCHCARDMYOP	meta_filt_IP_10_noBMI.txt	Weighted mode	9	-0.0191792	0.0856005	0.828331	-0.186956	0.148598	0.981004	0.82948	1.16021
126	fRKIPg	finn-b-I9_NONISCHCARDMYOP	Non-ischemic cardiomyopathy || id:finn-b-I9_NONISCHCARDMYOP	meta_filt_M_CSF_noBMI.txt	MR Egger	11	-0.05103	0.0727762	0.500911	-0.193671	0.0916114	0.95025	0.823929	1.09594
127	fRKIPg	finn-b-I9_NONISCHCARDMYOP	Non-ischemic cardiomyopathy || id:finn-b-I9_NONISCHCARDMYOP	meta_filt_M_CSF_noBMI.txt	Weighted median	11	0.0474287	0.0429456	0.269424	-0.0367447	0.131602	1.04857	0.963922	1.14065
128	fRKIPg	finn-b-I9_NONISCHCARDMYOP	Non-ischemic cardiomyopathy || id:finn-b-I9_NONISCHCARDMYOP	meta_filt_M_CSF_noBMI.txt	Inverse variance weighted	11	0.012965	0.0356446	0.71606	-0.0568984	0.0828283	1.01305	0.94469	1.08636
129	fRKIPg	finn-b-I9_NONISCHCARDMYOP	Non-ischemic cardiomyopathy || id:finn-b-I9_NONISCHCARDMYOP	meta_filt_M_CSF_noBMI.txt	Simple mode	11	0.0693489	0.0679886	0.331767	-0.0639088	0.202607	1.07181	0.938091	1.22459
130	fRKIPg	finn-b-I9_NONISCHCARDMYOP	Non-ischemic cardiomyopathy || id:finn-b-I9_NONISCHCARDMYOP	meta_filt_M_CSF_noBMI.txt	Weighted mode	11	0.0664102	0.0646112	0.328244	-0.0602279	0.193048	1.06866	0.94155	1.21294
131	8RhxNp	finn-b-I9_NONISCHCARDMYOP	Non-ischemic cardiomyopathy || id:finn-b-I9_NONISCHCARDMYOP	meta_filt_MCP_1_MCAF_noBMI.txt	MR Egger	13	0.0173669	0.111283	0.878813	-0.200748	0.235482	1.01752	0.818119	1.26552
132	8RhxNp	finn-b-I9_NONISCHCARDMYOP	Non-ischemic cardiomyopathy || id:finn-b-I9_NONISCHCARDMYOP	meta_filt_MCP_1_MCAF_noBMI.txt	Weighted median	13	0.0632003	0.0541129	0.242833	-0.0428609	0.169262	1.06524	0.958045	1.18443
133	8RhxNp	finn-b-I9_NONISCHCARDMYOP	Non-ischemic cardiomyopathy || id:finn-b-I9_NONISCHCARDMYOP	meta_filt_MCP_1_MCAF_noBMI.txt	Inverse variance weighted	13	0.0640747	0.0442122	0.147267	-0.0225812	0.150731	1.06617	0.977672	1.16268
134	8RhxNp	finn-b-I9_NONISCHCARDMYOP	Non-ischemic cardiomyopathy || id:finn-b-I9_NONISCHCARDMYOP	meta_filt_MCP_1_MCAF_noBMI.txt	Simple mode	13	0.139175	0.0763063	0.0931537	-0.0103848	0.288736	1.14933	0.989669	1.33474
135	8RhxNp	finn-b-I9_NONISCHCARDMYOP	Non-ischemic cardiomyopathy || id:finn-b-I9_NONISCHCARDMYOP	meta_filt_MCP_1_MCAF_noBMI.txt	Weighted mode	13	0.0858934	0.0528251	0.129907	-0.0176437	0.189431	1.08969	0.982511	1.20856
136	DtYLrQ	finn-b-I9_NONISCHCARDMYOP	Non-ischemic cardiomyopathy || id:finn-b-I9_NONISCHCARDMYOP	meta_filt_MCP_3_noBMI.txt	MR Egger	6	0.114951	0.0793188	0.220866	-0.0405142	0.270415	1.12182	0.960296	1.31051
137	DtYLrQ	finn-b-I9_NONISCHCARDMYOP	Non-ischemic cardiomyopathy || id:finn-b-I9_NONISCHCARDMYOP	meta_filt_MCP_3_noBMI.txt	Weighted median	6	-0.0359485	0.0399574	0.368296	-0.114265	0.042368	0.96469	0.892022	1.04328
138	DtYLrQ	finn-b-I9_NONISCHCARDMYOP	Non-ischemic cardiomyopathy || id:finn-b-I9_NONISCHCARDMYOP	meta_filt_MCP_3_noBMI.txt	Inverse variance weighted	6	-0.0450919	0.0381836	0.237634	-0.119932	0.0297481	0.95591	0.886981	1.03019
139	DtYLrQ	finn-b-I9_NONISCHCARDMYOP	Non-ischemic cardiomyopathy || id:finn-b-I9_NONISCHCARDMYOP	meta_filt_MCP_3_noBMI.txt	Simple mode	6	-0.0341143	0.0715469	0.653607	-0.174346	0.106118	0.966461	0.840006	1.11195
140	DtYLrQ	finn-b-I9_NONISCHCARDMYOP	Non-ischemic cardiomyopathy || id:finn-b-I9_NONISCHCARDMYOP	meta_filt_MCP_3_noBMI.txt	Weighted mode	6	-0.0249036	0.0692292	0.733746	-0.160593	0.110786	0.975404	0.851639	1.11716
141	Ckxs6p	finn-b-I9_NONISCHCARDMYOP	Non-ischemic cardiomyopathy || id:finn-b-I9_NONISCHCARDMYOP	meta_filt_MIF_noBMI.txt	MR Egger	10	0.114945	0.100783	0.287059	-0.0825889	0.312479	1.12181	0.92073	1.36681
142	Ckxs6p	finn-b-I9_NONISCHCARDMYOP	Non-ischemic cardiomyopathy || id:finn-b-I9_NONISCHCARDMYOP	meta_filt_MIF_noBMI.txt	Weighted median	10	-0.0230286	0.0513153	0.6536	-0.123607	0.0775495	0.977235	0.883727	1.08064
143	Ckxs6p	finn-b-I9_NONISCHCARDMYOP	Non-ischemic cardiomyopathy || id:finn-b-I9_NONISCHCARDMYOP	meta_filt_MIF_noBMI.txt	Inverse variance weighted	10	0.0318087	0.047846	0.506169	-0.0619695	0.125587	1.03232	0.939912	1.13381
144	Ckxs6p	finn-b-I9_NONISCHCARDMYOP	Non-ischemic cardiomyopathy || id:finn-b-I9_NONISCHCARDMYOP	meta_filt_MIF_noBMI.txt	Simple mode	10	-0.0297963	0.0604427	0.633839	-0.148264	0.0886713	0.970643	0.862203	1.09272
145	Ckxs6p	finn-b-I9_NONISCHCARDMYOP	Non-ischemic cardiomyopathy || id:finn-b-I9_NONISCHCARDMYOP	meta_filt_MIF_noBMI.txt	Weighted mode	10	-0.0283827	0.0595609	0.645052	-0.145122	0.0883567	0.972016	0.864917	1.09238
146	Q32Qpi	finn-b-I9_NONISCHCARDMYOP	Non-ischemic cardiomyopathy || id:finn-b-I9_NONISCHCARDMYOP	meta_filt_MIG_noBMI.txt	MR Egger	11	0.129684	0.0692955	0.0940791	-0.00613534	0.265503	1.13847	0.993883	1.30409
147	Q32Qpi	finn-b-I9_NONISCHCARDMYOP	Non-ischemic cardiomyopathy || id:finn-b-I9_NONISCHCARDMYOP	meta_filt_MIG_noBMI.txt	Weighted median	11	0.092518	0.0492893	0.0605126	-0.00408904	0.189125	1.09693	0.995919	1.20819
148	Q32Qpi	finn-b-I9_NONISCHCARDMYOP	Non-ischemic cardiomyopathy || id:finn-b-I9_NONISCHCARDMYOP	meta_filt_MIG_noBMI.txt	Inverse variance weighted	11	0.0863776	0.036765	0.018801	0.0143182	0.158437	1.09022	1.01442	1.17168
149	Q32Qpi	finn-b-I9_NONISCHCARDMYOP	Non-ischemic cardiomyopathy || id:finn-b-I9_NONISCHCARDMYOP	meta_filt_MIG_noBMI.txt	Simple mode	11	0.111485	0.077965	0.183225	-0.041326	0.264297	1.11794	0.959516	1.30251
150	Q32Qpi	finn-b-I9_NONISCHCARDMYOP	Non-ischemic cardiomyopathy || id:finn-b-I9_NONISCHCARDMYOP	meta_filt_MIG_noBMI.txt	Weighted mode	11	0.114607	0.0697044	0.131165	-0.0220137	0.251228	1.12143	0.978227	1.2856
151	S2DAd9	finn-b-I9_NONISCHCARDMYOP	Non-ischemic cardiomyopathy || id:finn-b-I9_NONISCHCARDMYOP	meta_filt_MIP_1A_noBMI.txt	MR Egger	3	-0.411832	0.188591	0.273384	-0.781471	-0.0421931	0.662436	0.457732	0.958685
152	S2DAd9	finn-b-I9_NONISCHCARDMYOP	Non-ischemic cardiomyopathy || id:finn-b-I9_NONISCHCARDMYOP	meta_filt_MIP_1A_noBMI.txt	Weighted median	3	-0.00894405	0.105408	0.932379	-0.215543	0.197655	0.991096	0.806104	1.21854
153	S2DAd9	finn-b-I9_NONISCHCARDMYOP	Non-ischemic cardiomyopathy || id:finn-b-I9_NONISCHCARDMYOP	meta_filt_MIP_1A_noBMI.txt	Inverse variance weighted	3	-0.0644717	0.113465	0.569892	-0.286862	0.157919	0.937563	0.750615	1.17107
154	S2DAd9	finn-b-I9_NONISCHCARDMYOP	Non-ischemic cardiomyopathy || id:finn-b-I9_NONISCHCARDMYOP	meta_filt_MIP_1A_noBMI.txt	Simple mode	3	0.0504786	0.156088	0.777077	-0.255453	0.356411	1.05177	0.774565	1.42819
155	S2DAd9	finn-b-I9_NONISCHCARDMYOP	Non-ischemic cardiomyopathy || id:finn-b-I9_NONISCHCARDMYOP	meta_filt_MIP_1A_noBMI.txt	Weighted mode	3	0.0483201	0.14501	0.770659	-0.2359	0.33254	1.04951	0.78986	1.39451
156	Ma7ZQJ	finn-b-I9_NONISCHCARDMYOP	Non-ischemic cardiomyopathy || id:finn-b-I9_NONISCHCARDMYOP	meta_filt_MIP_1B_noBMI.txt	MR Egger	19	-0.0177601	0.0375821	0.642532	-0.091421	0.0559009	0.982397	0.912633	1.05749
157	Ma7ZQJ	finn-b-I9_NONISCHCARDMYOP	Non-ischemic cardiomyopathy || id:finn-b-I9_NONISCHCARDMYOP	meta_filt_MIP_1B_noBMI.txt	Weighted median	19	-0.043586	0.0283481	0.124164	-0.0991482	0.0119763	0.95735	0.905608	1.01205
158	Ma7ZQJ	finn-b-I9_NONISCHCARDMYOP	Non-ischemic cardiomyopathy || id:finn-b-I9_NONISCHCARDMYOP	meta_filt_MIP_1B_noBMI.txt	Inverse variance weighted	19	-0.031411	0.0233362	0.178296	-0.0771499	0.014328	0.969077	0.925751	1.01443
159	Ma7ZQJ	finn-b-I9_NONISCHCARDMYOP	Non-ischemic cardiomyopathy || id:finn-b-I9_NONISCHCARDMYOP	meta_filt_MIP_1B_noBMI.txt	Simple mode	19	-0.030684	0.0714776	0.672813	-0.17078	0.109412	0.969782	0.843007	1.11562
160	Ma7ZQJ	finn-b-I9_NONISCHCARDMYOP	Non-ischemic cardiomyopathy || id:finn-b-I9_NONISCHCARDMYOP	meta_filt_MIP_1B_noBMI.txt	Weighted mode	19	-0.049752	0.0255272	0.0670572	-0.0997853	0.000281286	0.951465	0.905032	1.00028
161	agTAOa	finn-b-I9_NONISCHCARDMYOP	Non-ischemic cardiomyopathy || id:finn-b-I9_NONISCHCARDMYOP	meta_filt_PDGF_BB_noBMI.txt	MR Egger	14	0.00657143	0.0705332	0.927308	-0.131674	0.144816	1.00659	0.876627	1.15583
162	agTAOa	finn-b-I9_NONISCHCARDMYOP	Non-ischemic cardiomyopathy || id:finn-b-I9_NONISCHCARDMYOP	meta_filt_PDGF_BB_noBMI.txt	Weighted median	14	-0.0313614	0.0489283	0.521545	-0.127261	0.0645381	0.969125	0.880504	1.06667
163	agTAOa	finn-b-I9_NONISCHCARDMYOP	Non-ischemic cardiomyopathy || id:finn-b-I9_NONISCHCARDMYOP	meta_filt_PDGF_BB_noBMI.txt	Inverse variance weighted	14	-0.033358	0.0354199	0.346302	-0.102781	0.036065	0.967192	0.902325	1.03672
164	agTAOa	finn-b-I9_NONISCHCARDMYOP	Non-ischemic cardiomyopathy || id:finn-b-I9_NONISCHCARDMYOP	meta_filt_PDGF_BB_noBMI.txt	Simple mode	14	-0.0102195	0.0729744	0.890773	-0.153249	0.13281	0.989833	0.857916	1.14203
165	agTAOa	finn-b-I9_NONISCHCARDMYOP	Non-ischemic cardiomyopathy || id:finn-b-I9_NONISCHCARDMYOP	meta_filt_PDGF_BB_noBMI.txt	Weighted mode	14	-0.0260745	0.0472384	0.590328	-0.118662	0.0665128	0.974263	0.888108	1.06877
166	or0U5S	finn-b-I9_NONISCHCARDMYOP	Non-ischemic cardiomyopathy || id:finn-b-I9_NONISCHCARDMYOP	meta_filt_RANTES_noBMI.txt	MR Egger	10	-0.100221	0.0958372	0.326244	-0.288062	0.0876195	0.904637	0.749715	1.09157
167	or0U5S	finn-b-I9_NONISCHCARDMYOP	Non-ischemic cardiomyopathy || id:finn-b-I9_NONISCHCARDMYOP	meta_filt_RANTES_noBMI.txt	Weighted median	10	0.0333168	0.0550269	0.544871	-0.0745359	0.14117	1.03388	0.928174	1.15162
168	or0U5S	finn-b-I9_NONISCHCARDMYOP	Non-ischemic cardiomyopathy || id:finn-b-I9_NONISCHCARDMYOP	meta_filt_RANTES_noBMI.txt	Inverse variance weighted	10	0.0596695	0.0392548	0.128497	-0.0172698	0.136609	1.06149	0.982878	1.14638
169	or0U5S	finn-b-I9_NONISCHCARDMYOP	Non-ischemic cardiomyopathy || id:finn-b-I9_NONISCHCARDMYOP	meta_filt_RANTES_noBMI.txt	Simple mode	10	-0.0425665	0.0974186	0.672447	-0.233507	0.148374	0.958327	0.791752	1.15995
170	or0U5S	finn-b-I9_NONISCHCARDMYOP	Non-ischemic cardiomyopathy || id:finn-b-I9_NONISCHCARDMYOP	meta_filt_RANTES_noBMI.txt	Weighted mode	10	-0.0440111	0.094358	0.651994	-0.228953	0.140931	0.956943	0.795366	1.15134
171	y6gDdP	finn-b-I9_NONISCHCARDMYOP	Non-ischemic cardiomyopathy || id:finn-b-I9_NONISCHCARDMYOP	meta_filt_SCF_noBMI.txt	MR Egger	11	0.0567165	0.175639	0.754136	-0.287537	0.40097	1.05836	0.750109	1.49327
172	y6gDdP	finn-b-I9_NONISCHCARDMYOP	Non-ischemic cardiomyopathy || id:finn-b-I9_NONISCHCARDMYOP	meta_filt_SCF_noBMI.txt	Weighted median	11	0.0690344	0.0716004	0.334965	-0.0713024	0.209371	1.07147	0.93118	1.2329
173	y6gDdP	finn-b-I9_NONISCHCARDMYOP	Non-ischemic cardiomyopathy || id:finn-b-I9_NONISCHCARDMYOP	meta_filt_SCF_noBMI.txt	Inverse variance weighted	11	0.00708178	0.0683676	0.9175	-0.126919	0.141082	1.00711	0.880805	1.15152
174	y6gDdP	finn-b-I9_NONISCHCARDMYOP	Non-ischemic cardiomyopathy || id:finn-b-I9_NONISCHCARDMYOP	meta_filt_SCF_noBMI.txt	Simple mode	11	0.0801945	0.104766	0.461679	-0.125146	0.285535	1.0835	0.882368	1.33047
175	y6gDdP	finn-b-I9_NONISCHCARDMYOP	Non-ischemic cardiomyopathy || id:finn-b-I9_NONISCHCARDMYOP	meta_filt_SCF_noBMI.txt	Weighted mode	11	0.0952262	0.101906	0.372088	-0.10451	0.294963	1.09991	0.900766	1.34308
176	Y2Xze1	finn-b-I9_NONISCHCARDMYOP	Non-ischemic cardiomyopathy || id:finn-b-I9_NONISCHCARDMYOP	meta_filt_SCGF_B_noBMI.txt	MR Egger	18	0.000190503	0.0524922	0.997149	-0.102694	0.103075	1.00019	0.902403	1.10857
177	Y2Xze1	finn-b-I9_NONISCHCARDMYOP	Non-ischemic cardiomyopathy || id:finn-b-I9_NONISCHCARDMYOP	meta_filt_SCGF_B_noBMI.txt	Weighted median	18	0.0471791	0.0356981	0.186297	-0.0227893	0.117147	1.04831	0.977468	1.12429
178	Y2Xze1	finn-b-I9_NONISCHCARDMYOP	Non-ischemic cardiomyopathy || id:finn-b-I9_NONISCHCARDMYOP	meta_filt_SCGF_B_noBMI.txt	Inverse variance weighted	18	0.0218393	0.0275863	0.428551	-0.0322297	0.0759084	1.02208	0.968284	1.07886
179	Y2Xze1	finn-b-I9_NONISCHCARDMYOP	Non-ischemic cardiomyopathy || id:finn-b-I9_NONISCHCARDMYOP	meta_filt_SCGF_B_noBMI.txt	Simple mode	18	0.0475485	0.0619385	0.453213	-0.073851	0.168948	1.0487	0.92881	1.18406
180	Y2Xze1	finn-b-I9_NONISCHCARDMYOP	Non-ischemic cardiomyopathy || id:finn-b-I9_NONISCHCARDMYOP	meta_filt_SCGF_B_noBMI.txt	Weighted mode	18	0.0493104	0.0556057	0.387567	-0.0596768	0.158297	1.05055	0.942069	1.17151
181	EUMZra	finn-b-I9_NONISCHCARDMYOP	Non-ischemic cardiomyopathy || id:finn-b-I9_NONISCHCARDMYOP	meta_filt_SDF_1A_noBMI.txt	MR Egger	6	-0.0824565	0.191522	0.688992	-0.45784	0.292927	0.920851	0.632649	1.34034
182	EUMZra	finn-b-I9_NONISCHCARDMYOP	Non-ischemic cardiomyopathy || id:finn-b-I9_NONISCHCARDMYOP	meta_filt_SDF_1A_noBMI.txt	Weighted median	6	-0.0435968	0.101353	0.667088	-0.242249	0.155055	0.95734	0.784861	1.16772
183	EUMZra	finn-b-I9_NONISCHCARDMYOP	Non-ischemic cardiomyopathy || id:finn-b-I9_NONISCHCARDMYOP	meta_filt_SDF_1A_noBMI.txt	Inverse variance weighted	6	-0.0162123	0.0951814	0.864751	-0.202768	0.170343	0.983918	0.816468	1.18571
184	EUMZra	finn-b-I9_NONISCHCARDMYOP	Non-ischemic cardiomyopathy || id:finn-b-I9_NONISCHCARDMYOP	meta_filt_SDF_1A_noBMI.txt	Simple mode	6	-0.0881064	0.165695	0.617675	-0.412868	0.236656	0.915663	0.661749	1.267
185	EUMZra	finn-b-I9_NONISCHCARDMYOP	Non-ischemic cardiomyopathy || id:finn-b-I9_NONISCHCARDMYOP	meta_filt_SDF_1A_noBMI.txt	Weighted mode	6	-0.103469	0.133859	0.474475	-0.365833	0.158894	0.901704	0.693618	1.17221
186	ZJXBIC	finn-b-I9_NONISCHCARDMYOP	Non-ischemic cardiomyopathy || id:finn-b-I9_NONISCHCARDMYOP	meta_filt_TNF_A_noBMI.txt	MR Egger	4	0.188285	0.0934248	0.181429	0.00517244	0.371398	1.20718	1.00519	1.44976
187	ZJXBIC	finn-b-I9_NONISCHCARDMYOP	Non-ischemic cardiomyopathy || id:finn-b-I9_NONISCHCARDMYOP	meta_filt_TNF_A_noBMI.txt	Weighted median	4	0.0765418	0.0730207	0.294537	-0.0665787	0.219662	1.07955	0.935589	1.24566
188	ZJXBIC	finn-b-I9_NONISCHCARDMYOP	Non-ischemic cardiomyopathy || id:finn-b-I9_NONISCHCARDMYOP	meta_filt_TNF_A_noBMI.txt	Inverse variance weighted	4	0.050698	0.066392	0.445096	-0.0794302	0.180826	1.05201	0.923642	1.19821
189	ZJXBIC	finn-b-I9_NONISCHCARDMYOP	Non-ischemic cardiomyopathy || id:finn-b-I9_NONISCHCARDMYOP	meta_filt_TNF_A_noBMI.txt	Simple mode	4	0.107727	0.107039	0.388353	-0.102069	0.317523	1.11374	0.902967	1.37372
190	ZJXBIC	finn-b-I9_NONISCHCARDMYOP	Non-ischemic cardiomyopathy || id:finn-b-I9_NONISCHCARDMYOP	meta_filt_TNF_A_noBMI.txt	Weighted mode	4	0.0994285	0.106349	0.418794	-0.109015	0.307872	1.10454	0.896717	1.36053
191	LmbZOw	finn-b-I9_NONISCHCARDMYOP	Non-ischemic cardiomyopathy || id:finn-b-I9_NONISCHCARDMYOP	meta_filt_TNF_B_noBMI.txt	MR Egger	5	-0.0179468	0.0682308	0.809557	-0.151679	0.115786	0.982213	0.859264	1.12276
192	LmbZOw	finn-b-I9_NONISCHCARDMYOP	Non-ischemic cardiomyopathy || id:finn-b-I9_NONISCHCARDMYOP	meta_filt_TNF_B_noBMI.txt	Weighted median	5	-0.0362851	0.0409625	0.375718	-0.116572	0.0440014	0.964365	0.889966	1.04498
193	LmbZOw	finn-b-I9_NONISCHCARDMYOP	Non-ischemic cardiomyopathy || id:finn-b-I9_NONISCHCARDMYOP	meta_filt_TNF_B_noBMI.txt	Inverse variance weighted	5	-0.0287514	0.0341451	0.399768	-0.0956758	0.038173	0.971658	0.908759	1.03891
194	LmbZOw	finn-b-I9_NONISCHCARDMYOP	Non-ischemic cardiomyopathy || id:finn-b-I9_NONISCHCARDMYOP	meta_filt_TNF_B_noBMI.txt	Simple mode	5	-0.0945901	0.0685827	0.239924	-0.229012	0.039832	0.909746	0.795319	1.04064
195	LmbZOw	finn-b-I9_NONISCHCARDMYOP	Non-ischemic cardiomyopathy || id:finn-b-I9_NONISCHCARDMYOP	meta_filt_TNF_B_noBMI.txt	Weighted mode	5	0.0226435	0.0526238	0.689154	-0.0804991	0.125786	1.0229	0.922656	1.13404
196	ExBJSX	finn-b-I9_NONISCHCARDMYOP	Non-ischemic cardiomyopathy || id:finn-b-I9_NONISCHCARDMYOP	meta_filt_TRAIL_noBMI.txt	MR Egger	13	0.0243613	0.0462572	0.608894	-0.0663029	0.115025	1.02466	0.935847	1.1219
197	ExBJSX	finn-b-I9_NONISCHCARDMYOP	Non-ischemic cardiomyopathy || id:finn-b-I9_NONISCHCARDMYOP	meta_filt_TRAIL_noBMI.txt	Weighted median	13	-0.0349738	0.0360414	0.331858	-0.105615	0.0356674	0.965631	0.899771	1.03631
198	ExBJSX	finn-b-I9_NONISCHCARDMYOP	Non-ischemic cardiomyopathy || id:finn-b-I9_NONISCHCARDMYOP	meta_filt_TRAIL_noBMI.txt	Inverse variance weighted	13	-0.0238774	0.0395482	0.546007	-0.101392	0.0536371	0.976405	0.903579	1.0551
199	ExBJSX	finn-b-I9_NONISCHCARDMYOP	Non-ischemic cardiomyopathy || id:finn-b-I9_NONISCHCARDMYOP	meta_filt_TRAIL_noBMI.txt	Simple mode	13	-0.0126536	0.0590378	0.833888	-0.128368	0.103061	0.987426	0.87953	1.10856
200	ExBJSX	finn-b-I9_NONISCHCARDMYOP	Non-ischemic cardiomyopathy || id:finn-b-I9_NONISCHCARDMYOP	meta_filt_TRAIL_noBMI.txt	Weighted mode	13	-0.0293289	0.0341557	0.407341	-0.096274	0.0376163	0.971097	0.908215	1.03833
201	ajq7T1	finn-b-I9_NONISCHCARDMYOP	Non-ischemic cardiomyopathy || id:finn-b-I9_NONISCHCARDMYOP	meta_filt_VEGF_noBMI.txt	MR Egger	15	0.0299026	0.0395164	0.462715	-0.0475495	0.107355	1.03035	0.953563	1.11333
202	ajq7T1	finn-b-I9_NONISCHCARDMYOP	Non-ischemic cardiomyopathy || id:finn-b-I9_NONISCHCARDMYOP	meta_filt_VEGF_noBMI.txt	Weighted median	15	0.0325746	0.0293451	0.266976	-0.0249417	0.090091	1.03311	0.975367	1.09427
203	ajq7T1	finn-b-I9_NONISCHCARDMYOP	Non-ischemic cardiomyopathy || id:finn-b-I9_NONISCHCARDMYOP	meta_filt_VEGF_noBMI.txt	Inverse variance weighted	15	0.0426335	0.0241765	0.0778286	-0.00475246	0.0900194	1.04356	0.995259	1.0942
204	ajq7T1	finn-b-I9_NONISCHCARDMYOP	Non-ischemic cardiomyopathy || id:finn-b-I9_NONISCHCARDMYOP	meta_filt_VEGF_noBMI.txt	Simple mode	15	0.163435	0.069509	0.0338808	0.0271973	0.299672	1.17755	1.02757	1.34942
205	ajq7T1	finn-b-I9_NONISCHCARDMYOP	Non-ischemic cardiomyopathy || id:finn-b-I9_NONISCHCARDMYOP	meta_filt_VEGF_noBMI.txt	Weighted mode	15	0.0277104	0.0291175	0.357405	-0.0293599	0.0847807	1.0281	0.971067	1.08848

## Sheet: t1d_MIG
	SNP	effect_allele.exposure	other_allele.exposure	effect_allele.outcome	other_allele.outcome	beta.exposure	beta.outcome	eaf.exposure	eaf.outcome	remove	palindromic	ambiguous	id.outcome	se.outcome	outcome	mr_keep.outcome	pval.outcome	pval_origin.outcome	data_source.outcome	chr.exposure	pos.exposure	se.exposure	pval.exposure	samplesize.exposure	id.exposure	exposure	mr_keep.exposure	pval_origin.exposure	data_source.exposure	action	mr_keep	samplesize.outcome	F
1	rs10183097	C	T	C	T	0.2053	-0.0347	0.1362	NA	FALSE	FALSE	FALSE	tLS5FU	0.0329	outcome	TRUE	0.291557	inferred	textfile	2	74914779	0.0322	1.81602e-10	24840	ebi-a-GCST010681	|| id:ebi-a-GCST010681	TRUE	reported	igd	3	TRUE	NA	40.6505
2	rs1027769	T	G	T	G	-0.9962	0.0422	0.9966	NA	FALSE	FALSE	FALSE	tLS5FU	0.0759	outcome	TRUE	0.578214	inferred	textfile	3	131984573	0.1588	3.51998e-10	24840	ebi-a-GCST010681	|| id:ebi-a-GCST010681	TRUE	reported	igd	3	TRUE	NA	39.3543
3	rs10760335	G	A	G	A	0.1357	0.0178	0.3205	NA	FALSE	FALSE	FALSE	tLS5FU	0.0251	outcome	TRUE	0.478223	inferred	textfile	9	126981215	0.0243	2.427e-08	24840	ebi-a-GCST010681	|| id:ebi-a-GCST010681	TRUE	reported	igd	3	TRUE	NA	31.1851
4	rs10774624	A	G	A	G	-0.2556	-0.1055	0.5037	NA	FALSE	FALSE	FALSE	tLS5FU	0.0237	outcome	TRUE	8.52818e-06	inferred	textfile	12	111833788	0.0244	1.34307e-25	24840	ebi-a-GCST010681	|| id:ebi-a-GCST010681	TRUE	reported	igd	3	TRUE	NA	109.734
5	rs10830227	A	G	A	G	0.1582	-0.0067	0.5741	NA	FALSE	FALSE	FALSE	tLS5FU	0.023	outcome	TRUE	0.770819	inferred	textfile	11	88890822	0.0233	1.024e-11	24840	ebi-a-GCST010681	|| id:ebi-a-GCST010681	TRUE	reported	igd	3	TRUE	NA	46.1
6	rs10865468	C	G	C	G	-0.1624	0.0038	0.2527	NA	FALSE	TRUE	TRUE	tLS5FU	0.025	outcome	TRUE	0.879187	inferred	textfile	2	84040260	0.0277	4.66402e-09	24840	ebi-a-GCST010681	|| id:ebi-a-GCST010681	TRUE	reported	igd	3	FALSE	NA	34.3726
7	rs10911399	G	A	G	A	-0.3707	-0.1459	0.0455	NA	FALSE	FALSE	FALSE	tLS5FU	0.0744	outcome	TRUE	0.0498765	inferred	textfile	1	183646903	0.064	6.74699e-09	24840	ebi-a-GCST010681	|| id:ebi-a-GCST010681	TRUE	reported	igd	3	TRUE	NA	33.5494
8	rs1131017	G	C	G	C	-0.2461	-0.0026	0.5803	NA	FALSE	TRUE	TRUE	tLS5FU	0.0234	outcome	TRUE	0.911528	inferred	textfile	12	56435929	0.0238	4.24229e-25	24840	ebi-a-GCST010681	|| id:ebi-a-GCST010681	TRUE	reported	igd	3	FALSE	NA	106.923
9	rs114861328	C	A	C	A	-2.1404	-0.0449	0.0223	NA	FALSE	FALSE	FALSE	tLS5FU	0.1249	outcome	TRUE	0.71923	inferred	textfile	6	32589531	0.2171	6.13903e-23	24840	ebi-a-GCST010681	|| id:ebi-a-GCST010681	TRUE	reported	igd	3	TRUE	NA	97.2009
10	rs11571297	C	T	C	T	-0.1964	-0.0169	0.4844	NA	FALSE	FALSE	FALSE	tLS5FU	0.0241	outcome	TRUE	0.48315	inferred	textfile	2	204745003	0.0237	1.11404e-16	24840	ebi-a-GCST010681	|| id:ebi-a-GCST010681	TRUE	reported	igd	3	TRUE	NA	68.673
11	rs12190473	T	C	T	C	0.2677	-0.0061	0.2295	NA	FALSE	FALSE	FALSE	tLS5FU	0.026	outcome	TRUE	0.814507	inferred	textfile	6	27024687	0.027	3.75578e-23	24840	ebi-a-GCST010681	|| id:ebi-a-GCST010681	TRUE	reported	igd	3	TRUE	NA	98.3036
12	rs12213948	A	G	A	G	-0.1349	-0.0574	0.5582	NA	FALSE	FALSE	FALSE	tLS5FU	0.0239	outcome	TRUE	0.0163203	inferred	textfile	6	25424256	0.024	1.79602e-08	24840	ebi-a-GCST010681	|| id:ebi-a-GCST010681	TRUE	reported	igd	3	TRUE	NA	31.5938
13	rs12722495	C	T	C	T	-0.3145	-0.0063	0.1122	NA	FALSE	FALSE	FALSE	tLS5FU	0.0464	outcome	TRUE	0.891998	inferred	textfile	10	6097283	0.0408	1.26911e-14	24840	ebi-a-GCST010681	|| id:ebi-a-GCST010681	TRUE	reported	igd	3	TRUE	NA	59.4184
14	rs13182737	A	G	A	G	0.1465	0.0254	0.2553	NA	FALSE	FALSE	FALSE	tLS5FU	0.0254	outcome	TRUE	0.317311	inferred	textfile	5	37642210	0.0259	1.486e-08	24840	ebi-a-GCST010681	|| id:ebi-a-GCST010681	TRUE	reported	igd	3	TRUE	NA	31.9945
15	rs142379540	G	A	G	A	-0.6022	0.0131	0.0513	NA	FALSE	FALSE	FALSE	tLS5FU	0.0574	outcome	TRUE	0.819473	inferred	textfile	6	31565401	0.0742	4.82392e-16	24840	ebi-a-GCST010681	|| id:ebi-a-GCST010681	TRUE	reported	igd	3	TRUE	NA	65.8679
16	rs145162876	T	A	T	A	-0.8967	-0.1362	0.0162	NA	FALSE	TRUE	TRUE	tLS5FU	0.1239	outcome	TRUE	0.271649	inferred	textfile	6	31104053	0.1519	3.54397e-09	24840	ebi-a-GCST010681	|| id:ebi-a-GCST010681	TRUE	reported	igd	3	FALSE	NA	34.8481
17	rs146003472	C	T	C	T	1.189	0.1829	0.0282	NA	FALSE	FALSE	FALSE	tLS5FU	0.0866	outcome	TRUE	0.0346857	inferred	textfile	6	32390751	0.0699	6.17732e-65	24840	ebi-a-GCST010681	|| id:ebi-a-GCST010681	TRUE	reported	igd	3	TRUE	NA	289.341
18	rs17125653	A	T	A	T	0.2355	0.0409	0.077	NA	FALSE	TRUE	TRUE	tLS5FU	0.0348	outcome	TRUE	0.23988	inferred	textfile	14	89771348	0.0402	4.75401e-09	24840	ebi-a-GCST010681	|| id:ebi-a-GCST010681	TRUE	reported	igd	3	FALSE	NA	34.3186
19	rs172164	G	A	G	A	0.4191	-0.0357	0.0505	NA	FALSE	FALSE	FALSE	tLS5FU	0.0528	outcome	TRUE	0.498954	inferred	textfile	6	28046478	0.0488	8.84912e-18	24840	ebi-a-GCST010681	|| id:ebi-a-GCST010681	TRUE	reported	igd	3	TRUE	NA	73.7557
20	rs17863786	G	A	G	A	0.4144	0.0474	0.0293	NA	FALSE	FALSE	FALSE	tLS5FU	0.0736	outcome	TRUE	0.519561	inferred	textfile	2	234607863	0.0628	4.25893e-11	24840	ebi-a-GCST010681	|| id:ebi-a-GCST010681	TRUE	reported	igd	3	TRUE	NA	43.5432
21	rs1869449	A	G	A	G	0.1769	-0.0314	0.2967	NA	FALSE	FALSE	FALSE	tLS5FU	0.0256	outcome	TRUE	0.219987	inferred	textfile	2	33613232	0.0269	4.55198e-11	24840	ebi-a-GCST010681	|| id:ebi-a-GCST010681	TRUE	reported	igd	3	TRUE	NA	43.2465
22	rs192324744	G	T	G	T	0.562	-0.0769	0.0131	NA	FALSE	FALSE	FALSE	tLS5FU	0.0963	outcome	TRUE	0.424554	inferred	textfile	2	142300935	0.0875	1.36499e-10	24840	ebi-a-GCST010681	|| id:ebi-a-GCST010681	TRUE	reported	igd	3	TRUE	NA	41.2531
23	rs194749	C	T	C	T	-0.1638	0.0163	0.2455	NA	FALSE	FALSE	FALSE	tLS5FU	0.0259	outcome	TRUE	0.529124	inferred	textfile	14	69273905	0.0281	5.36896e-09	24840	ebi-a-GCST010681	|| id:ebi-a-GCST010681	TRUE	reported	igd	3	TRUE	NA	33.9794
24	rs202520	G	A	G	A	-0.1573	-0.0012	0.7222	NA	FALSE	FALSE	FALSE	tLS5FU	0.0244	outcome	TRUE	0.960776	inferred	textfile	20	1675292	0.0256	7.97095e-10	24840	ebi-a-GCST010681	|| id:ebi-a-GCST010681	TRUE	reported	igd	3	TRUE	NA	37.7553
25	rs2111485	G	A	G	A	0.1577	-0.0008	0.6033	NA	FALSE	FALSE	FALSE	tLS5FU	0.0233	outcome	TRUE	0.97261	inferred	textfile	2	163110536	0.0248	1.892e-10	24840	ebi-a-GCST010681	|| id:ebi-a-GCST010681	TRUE	reported	igd	3	TRUE	NA	40.4352
26	rs2229527	G	T	G	T	0.9284	-0.0033	0.0587	NA	FALSE	FALSE	FALSE	tLS5FU	0.0388	outcome	TRUE	0.93222	inferred	textfile	6	32797309	0.0479	1.05293e-83	24840	ebi-a-GCST010681	|| id:ebi-a-GCST010681	TRUE	reported	igd	3	TRUE	NA	375.664
27	rs2269247	T	C	T	C	0.1709	0.0397	0.1804	NA	FALSE	FALSE	FALSE	tLS5FU	0.025	outcome	TRUE	0.112286	inferred	textfile	1	64107284	0.0295	7.27897e-09	24840	ebi-a-GCST010681	|| id:ebi-a-GCST010681	TRUE	reported	igd	3	TRUE	NA	33.5614
28	rs231971	G	A	G	A	0.2411	0.0551	0.1026	NA	FALSE	FALSE	FALSE	tLS5FU	0.061	outcome	TRUE	0.366378	inferred	textfile	16	28536519	0.0399	1.55199e-09	24840	ebi-a-GCST010681	|| id:ebi-a-GCST010681	TRUE	reported	igd	3	TRUE	NA	36.5131
29	rs2523990	G	A	G	A	0.3089	-0.0162	0.536	NA	FALSE	FALSE	FALSE	tLS5FU	0.0233	outcome	TRUE	0.48688	inferred	textfile	6	30077229	0.0278	8.79023e-29	24840	ebi-a-GCST010681	|| id:ebi-a-GCST010681	TRUE	reported	igd	3	TRUE	NA	123.466
30	rs2844697	T	C	T	C	0.4982	0.0253	0.3799	NA	FALSE	FALSE	FALSE	tLS5FU	0.0258	outcome	TRUE	0.32678	inferred	textfile	6	30932309	0.028	1.17301e-70	24840	ebi-a-GCST010681	|| id:ebi-a-GCST010681	TRUE	reported	igd	3	TRUE	NA	316.586
31	rs2857599	A	G	A	G	0.2266	0.0065	0.1649	NA	FALSE	FALSE	FALSE	tLS5FU	0.0318	outcome	TRUE	0.838039	inferred	textfile	6	31562150	0.0363	4.09204e-10	24840	ebi-a-GCST010681	|| id:ebi-a-GCST010681	TRUE	reported	igd	3	TRUE	NA	38.9679
32	rs34296259	A	T	A	T	0.6637	-0.0393	0.0082	NA	FALSE	TRUE	TRUE	tLS5FU	0.05	outcome	TRUE	0.431867	inferred	textfile	9	12903066	0.1171	1.42699e-08	24840	ebi-a-GCST010681	|| id:ebi-a-GCST010681	TRUE	reported	igd	3	FALSE	NA	32.124
33	rs34536443	C	G	C	G	-0.4139	-0.1132	0.0515	NA	FALSE	TRUE	TRUE	tLS5FU	0.0763	outcome	TRUE	0.13791	inferred	textfile	19	10463118	0.0665	4.84295e-10	24840	ebi-a-GCST010681	|| id:ebi-a-GCST010681	TRUE	reported	igd	3	FALSE	NA	38.7389
34	rs34954	A	C	G	C	-0.4912	0.0168	0.0443	NA	TRUE	FALSE	FALSE	tLS5FU	0.0431	outcome	TRUE	0.696691	inferred	textfile	5	75998201	0.0863	1.253e-08	24840	ebi-a-GCST010681	|| id:ebi-a-GCST010681	TRUE	reported	igd	3	FALSE	NA	32.3963
35	rs45627734	A	G	A	G	-0.6775	-0.1156	0.0261	NA	FALSE	FALSE	FALSE	tLS5FU	0.0567	outcome	TRUE	0.0414699	inferred	textfile	6	31474884	0.107	2.46502e-10	24840	ebi-a-GCST010681	|| id:ebi-a-GCST010681	TRUE	reported	igd	3	TRUE	NA	40.0914
36	rs4566101	C	T	C	T	0.1755	-0.0108	0.2697	NA	FALSE	FALSE	FALSE	tLS5FU	0.0258	outcome	TRUE	0.675505	inferred	textfile	15	49219631	0.0255	6.22874e-12	24840	ebi-a-GCST010681	|| id:ebi-a-GCST010681	TRUE	reported	igd	3	TRUE	NA	47.3668
37	rs55996894	C	G	C	G	-0.1785	-0.0082	0.204	NA	FALSE	TRUE	TRUE	tLS5FU	0.0352	outcome	TRUE	0.815797	inferred	textfile	14	101302463	0.0323	3.12802e-08	24840	ebi-a-GCST010681	|| id:ebi-a-GCST010681	TRUE	reported	igd	3	FALSE	NA	30.5402
38	rs59680223	T	C	T	C	0.6421	0.0051	0.0081	NA	FALSE	FALSE	FALSE	tLS5FU	0.0912	outcome	TRUE	0.955405	inferred	textfile	12	74547684	0.1032	4.99804e-10	24840	ebi-a-GCST010681	|| id:ebi-a-GCST010681	TRUE	reported	igd	3	TRUE	NA	38.712
39	rs61944716	A	C	A	C	0.2126	-0.0494	0.1912	NA	FALSE	FALSE	FALSE	tLS5FU	0.0325	outcome	TRUE	0.128511	inferred	textfile	12	118915240	0.0308	5.34441e-12	24840	ebi-a-GCST010681	|| id:ebi-a-GCST010681	TRUE	reported	igd	3	TRUE	NA	47.6459
40	rs62410259	A	G	A	G	-0.3796	-0.023	0.077	NA	FALSE	FALSE	FALSE	tLS5FU	0.0441	outcome	TRUE	0.601989	inferred	textfile	4	41713671	0.0533	1.01789e-12	24840	ebi-a-GCST010681	|| id:ebi-a-GCST010681	TRUE	reported	igd	3	TRUE	NA	50.7222
41	rs6679677	A	C	A	C	0.6527	0.1628	0.0993	NA	FALSE	FALSE	FALSE	tLS5FU	0.0327	outcome	TRUE	6.40481e-07	inferred	textfile	1	114303808	0.0346	3.41822e-79	24840	ebi-a-GCST010681	|| id:ebi-a-GCST010681	TRUE	reported	igd	3	TRUE	NA	355.857
42	rs6719660	G	A	G	A	0.2918	0.034	0.9354	NA	FALSE	FALSE	FALSE	tLS5FU	0.0646	outcome	TRUE	0.598669	inferred	textfile	2	130096389	0.0524	2.51698e-08	24840	ebi-a-GCST010681	|| id:ebi-a-GCST010681	TRUE	reported	igd	3	TRUE	NA	31.0104
43	rs689	T	A	T	A	0.7004	0.0271	0.7109	NA	FALSE	TRUE	TRUE	tLS5FU	0.0297	outcome	TRUE	0.361528	inferred	textfile	11	2182224	0.0354	2.30303e-87	24840	ebi-a-GCST010681	|| id:ebi-a-GCST010681	TRUE	reported	igd	3	FALSE	NA	391.459
44	rs6908236	C	A	C	A	0.2148	0.0054	0.5271	NA	FALSE	FALSE	FALSE	tLS5FU	0.0235	outcome	TRUE	0.818257	inferred	textfile	6	33628922	0.0242	7.87227e-19	24840	ebi-a-GCST010681	|| id:ebi-a-GCST010681	TRUE	reported	igd	3	TRUE	NA	78.784
45	rs741172	T	C	T	C	-0.2034	-0.0128	0.3205	NA	FALSE	FALSE	FALSE	tLS5FU	0.0253	outcome	TRUE	0.612907	inferred	textfile	16	11200798	0.0258	3.11387e-15	24840	ebi-a-GCST010681	|| id:ebi-a-GCST010681	TRUE	reported	igd	3	TRUE	NA	62.1531
46	rs743771	A	C	A	C	0.3074	0.0138	0.4714	NA	FALSE	FALSE	FALSE	tLS5FU	0.0234	outcome	TRUE	0.555363	inferred	textfile	6	32976909	0.0272	1.44911e-29	24840	ebi-a-GCST010681	|| id:ebi-a-GCST010681	TRUE	reported	igd	3	TRUE	NA	127.723
47	rs74552328	T	C	T	C	0.4298	0.0612	0.0292	NA	FALSE	FALSE	FALSE	tLS5FU	0.1009	outcome	TRUE	0.544155	inferred	textfile	6	33955717	0.0665	1.034e-10	24840	ebi-a-GCST010681	|| id:ebi-a-GCST010681	TRUE	reported	igd	3	TRUE	NA	41.7724
48	rs77523242	C	T	C	T	-0.3705	-0.0169	0.0623	NA	FALSE	FALSE	FALSE	tLS5FU	0.093	outcome	TRUE	0.855802	inferred	textfile	10	62395516	0.0635	5.423e-09	24840	ebi-a-GCST010681	|| id:ebi-a-GCST010681	TRUE	reported	igd	3	TRUE	NA	34.0431
49	rs79672991	A	G	A	G	0.576	0.0748	0.0201	NA	FALSE	FALSE	FALSE	tLS5FU	0.0692	outcome	TRUE	0.279731	inferred	textfile	6	26396857	0.075	1.58307e-14	24840	ebi-a-GCST010681	|| id:ebi-a-GCST010681	TRUE	reported	igd	3	TRUE	NA	58.9824
50	rs8056814	A	G	A	G	0.2641	0.0049	0.0793	NA	FALSE	FALSE	FALSE	tLS5FU	0.0418	outcome	TRUE	0.906682	inferred	textfile	16	75252327	0.0415	1.98701e-10	24840	ebi-a-GCST010681	|| id:ebi-a-GCST010681	TRUE	reported	igd	3	TRUE	NA	40.4987

## Sheet: mig_NICM
	SNP	effect_allele.exposure	other_allele.exposure	effect_allele.outcome	other_allele.outcome	beta.exposure	beta.outcome	eaf.exposure	eaf.outcome	remove	palindromic	ambiguous	id.outcome	chr	pos	se.outcome	samplesize.outcome	pval.outcome	outcome	originalname.outcome	outcome.deprecated	mr_keep.outcome	data_source.outcome	se.exposure	exposure	mr_keep.exposure	pval.exposure	pval_origin.exposure	id.exposure	data_source.exposure	action	mr_keep	EAF2	MAF	F
1	rs111607343	A	G	A	G	-0.5235	-0.046	0.0134	0.01414	FALSE	FALSE	FALSE	finn-b-I9_NONISCHCARDMYOP	19	897855	0.0624	NA	0.4609	Non-ischemic cardiomyopathy || id:finn-b-I9_NONISCHCARDMYOP	Non-ischemic cardiomyopathy	Non-ischemic cardiomyopathy || ||	TRUE	igd	0.1119	exposure	TRUE	2.89285e-06	inferred	cVOnMG	textfile	3	TRUE	0.9866	0.0134	21.8863
2	rs11177248	A	G	A	G	0.3157	0.0324	0.0351	0.0398	FALSE	FALSE	FALSE	finn-b-I9_NONISCHCARDMYOP	12	68875886	0.0377	NA	0.3896	Non-ischemic cardiomyopathy || id:finn-b-I9_NONISCHCARDMYOP	Non-ischemic cardiomyopathy	Non-ischemic cardiomyopathy || ||	TRUE	igd	0.0667	exposure	TRUE	2.2108e-06	inferred	cVOnMG	textfile	3	TRUE	0.9649	0.0351	22.4026
3	rs112861654	A	G	A	G	-0.2682	0.0083	0.9454	0.94025	FALSE	FALSE	FALSE	finn-b-I9_NONISCHCARDMYOP	21	43599172	0.031	NA	0.788501	Non-ischemic cardiomyopathy || id:finn-b-I9_NONISCHCARDMYOP	Non-ischemic cardiomyopathy	Non-ischemic cardiomyopathy || ||	TRUE	igd	0.0527	exposure	TRUE	3.59607e-07	inferred	cVOnMG	textfile	3	TRUE	0.0546	0.0546	25.8998
4	rs117831247	T	C	T	C	-0.8819	-0.0752	0.0056	0.004583	FALSE	FALSE	FALSE	finn-b-I9_NONISCHCARDMYOP	10	68501839	0.1131	NA	0.506001	Non-ischemic cardiomyopathy || id:finn-b-I9_NONISCHCARDMYOP	Non-ischemic cardiomyopathy	Non-ischemic cardiomyopathy || ||	TRUE	igd	0.173	exposure	TRUE	3.43827e-07	inferred	cVOnMG	textfile	3	TRUE	0.9944	0.0056	25.9864
5	rs139010077	T	C	T	C	0.4337	0.0937	0.0169	0.01642	FALSE	FALSE	FALSE	finn-b-I9_NONISCHCARDMYOP	3	170336148	0.0579	NA	0.1054	Non-ischemic cardiomyopathy || id:finn-b-I9_NONISCHCARDMYOP	Non-ischemic cardiomyopathy	Non-ischemic cardiomyopathy || ||	TRUE	igd	0.0943	exposure	TRUE	4.24215e-06	inferred	cVOnMG	textfile	3	TRUE	0.9831	0.0169	21.1522
6	rs1796086	T	C	T	C	-0.2172	-0.0307	0.9127	0.91353	FALSE	FALSE	FALSE	finn-b-I9_NONISCHCARDMYOP	7	70648715	0.0264	NA	0.2452	Non-ischemic cardiomyopathy || id:finn-b-I9_NONISCHCARDMYOP	Non-ischemic cardiomyopathy	Non-ischemic cardiomyopathy || ||	TRUE	igd	0.04	exposure	TRUE	5.63541e-08	inferred	cVOnMG	textfile	3	TRUE	0.0873	0.0873	29.4849
7	rs3796484	A	T	A	T	-0.1638	-0.0025	0.2869	0.2818	FALSE	TRUE	FALSE	finn-b-I9_NONISCHCARDMYOP	4	76874514	0.0163	NA	0.8784	Non-ischemic cardiomyopathy || id:finn-b-I9_NONISCHCARDMYOP	Non-ischemic cardiomyopathy	Non-ischemic cardiomyopathy || ||	TRUE	igd	0.0254	exposure	TRUE	1.12725e-10	inferred	cVOnMG	textfile	3	FALSE	0.7131	0.2869	41.5873
8	rs62562991	A	G	A	G	0.6239	0.0877	0.0097	0.01499	FALSE	FALSE	FALSE	finn-b-I9_NONISCHCARDMYOP	9	98736059	0.0603	NA	0.1457	Non-ischemic cardiomyopathy || id:finn-b-I9_NONISCHCARDMYOP	Non-ischemic cardiomyopathy	Non-ischemic cardiomyopathy || ||	TRUE	igd	0.1259	exposure	TRUE	7.2137e-07	inferred	cVOnMG	textfile	3	TRUE	0.9903	0.0097	24.5572
9	rs6679677	A	C	A	C	0.1628	0.0231	0.1458	0.1471	FALSE	FALSE	FALSE	finn-b-I9_NONISCHCARDMYOP	1	114303808	0.0207	NA	0.2649	Non-ischemic cardiomyopathy || id:finn-b-I9_NONISCHCARDMYOP	Non-ischemic cardiomyopathy	Non-ischemic cardiomyopathy || ||	TRUE	igd	0.0327	exposure	TRUE	6.40481e-07	inferred	cVOnMG	textfile	3	TRUE	0.8542	0.1458	24.7864
10	rs77086208	T	C	T	C	0.327	0.0022	0.0286	0.02811	FALSE	FALSE	FALSE	finn-b-I9_NONISCHCARDMYOP	14	70619491	0.0449	NA	0.9607	Non-ischemic cardiomyopathy || id:finn-b-I9_NONISCHCARDMYOP	Non-ischemic cardiomyopathy	Non-ischemic cardiomyopathy || ||	TRUE	igd	0.0694	exposure	TRUE	2.4552e-06	inferred	cVOnMG	textfile	3	TRUE	0.9714	0.0286	22.2012
11	rs816960	T	C	T	C	-0.1179	-0.0106	0.3692	0.3669	FALSE	FALSE	FALSE	finn-b-I9_NONISCHCARDMYOP	13	108522521	0.0153	NA	0.4877	Non-ischemic cardiomyopathy || id:finn-b-I9_NONISCHCARDMYOP	Non-ischemic cardiomyopathy	Non-ischemic cardiomyopathy || ||	TRUE	igd	0.0242	exposure	TRUE	1.1053e-06	inferred	cVOnMG	textfile	3	TRUE	0.6308	0.3692	23.7354
12	rs9456663	T	C	T	C	-0.1186	0.0072	0.6702	0.6539	FALSE	FALSE	FALSE	finn-b-I9_NONISCHCARDMYOP	6	161777042	0.0155	NA	0.6417	Non-ischemic cardiomyopathy || id:finn-b-I9_NONISCHCARDMYOP	Non-ischemic cardiomyopathy	Non-ischemic cardiomyopathy || ||	TRUE	igd	0.0255	exposure	TRUE	3.30361e-06	inferred	cVOnMG	textfile	3	TRUE	0.3298	0.3298	21.6316
